# Supplementary material for: Changing Molecular Epidemiology of Vibrio cholerae Outbreaks in Shanghai, China
Source: mSystems. 2019 Nov 26;4(6):e00561-19. doi: 10.1128/mSystems.00561-19 (PMC6880041; doi:10.1128/mSystems.00561-19)
Supplement: TABLE S1 [file mSystems.00561-19-st001.xls]

## Sheet: Our collection
Strain Name	Isolation place	Isolation Year	Serotype	Accession Number	Remark
1009	Shanghai	2010	O139	SAMN12288745	7th
1346	Mozambique	2005	Inaba	ERS013265	7th
1362	Mozambique	2005	Ogawa	ERS013241	7th
1627	Mozambique	2005	Ogawa	ERS013242	7th
4110	Vietnam	1995	Inaba	ERS013252	7th
4111	Vietnam	2002	Inaba	ERS013253	7th
4113	Vietnam	2003	Inaba	ERS013273	7th
4121	Vietnam	2004	Ogawa	ERS013271	7th
4122	Vietnam	2007	Ogawa	ERS013264	7th
4322	India	2004	Inaba	ERS013254	7th
4339	India	2004	Ogawa	ERS013270	7th
4488	India	2006	Ogawa	ERS013234	7th
4519	India	2005	Ogawa	ERS013239	7th
4536	India	2007	Ogawa	ERS013240	7th
4538	India	2007	Inaba	ERS013269	7th
4551	India	2007	Ogawa	ERS013266	7th
4552	India	2007	Ogawa	ERS013233	7th
4585	India	2007	Ogawa	ERS013232	7th
4593	India	2007	Ogawa	ERS013268	7th
4600	India	2007	Ogawa	ERS013236	7th
4605	India	2007	Ogawa	ERS013257	7th
4623	India	2007	Ogawa	ERS013267	7th
4642	India	2006	Inaba	ERS013255	7th
4646	India	2007	Ogawa	ERS013237	7th
4656	India	2006	Ogawa	ERS013258	7th
4660	Bangladesh	1994	Ogawa	ERS013262	7th
4661	Bangladesh	2001	Ogawa	ERS013263	7th
4662	Bangladesh	2001	Ogawa	ERS013238	7th
4663	Bangladesh	2001	Ogawa	ERS013261	7th
4670	Bangladesh	1991	Inaba	ERS013256	7th
4672	Bangladesh	2000	Ogawa	ERS016137	7th
4675	Bangladesh	2001	Ogawa	ERS013259	7th
4679	Bangladesh	1999	Ogawa	ERS013260	7th
4784	Tanzania	2009	Ogawa	ERS013235	7th
6180	Kenya	2007	Inaba	ERS013208	7th
6191	Kenya	2005	Inaba	ERS013209	7th
6193	Kenya	2005	Inaba	ERS013212	7th
6194	Kenya	2007	Inaba	ERS013213	7th
6195	Kenya	2005	Inaba	ERS013214	7th
6196	Kenya	2005	Inaba	ERS013215	7th
6197	Kenya	2007	Inaba	ERS013216	7th
6201	Kenya	2007	Inaba	ERS013217	7th
6210	Kenya	2007	Inaba	ERS013218	7th
6212	Kenya	2007	Inaba	ERS013219	7th
6214	Kenya	2007	Inaba	ERS013210	7th
6215	Kenya	2005	Inaba	ERS013211	7th
7682	Kenya	2009	Inaba	ERS013220	7th
7684	Kenya	2009	Inaba	ERS013221	7th
7685	Kenya	2009	Inaba	ERS013224	7th
7686	Kenya	2009	Inaba	ERS013225	7th
7687	Kenya	2009	Inaba	ERS013226	7th
0539	Shanghai	2005	O139	SAMN12288746	7th
0542	Shanghai	2005	O139	SAMN12288747	7th
0604	Shanghai	2006	O139	SAMN12288748	7th
0606	Shanghai	2006	O139	SAMN12288749	7th
0707	Shanghai	2007	Inaba	SAMN12288750	7th
0820	Shanghai	2008	O139	SAMN12288751	7th
0902	Shanghai	2009	O139	SAMN12288752	7th
0910	Shanghai	2009	O139	SAMN12288753	7th
12129_1	Australia	1985	Inaba	ACFQ00000000	non-conventional
2010EL_1786	Haiti	2010	Ogawa	SRR073556	7th
2010EL_1792	Haiti	2010	Ogawa	SRR074112	7th
2010EL_1798	Haiti	2010	Ogawa	SRR074109	7th
A10	Bangladesh	1979	Ogawa	ERS013247	7th
A109	N.I	1990	Ogawa	ERS013173	7th
A130	India	1989	Ogawa	ERS013177	7th
A131	India	1989	Ogawa	ERS013178	7th
A152	Mozambique	1991	Ogawa	ERS013179	7th
A154	Mozambique	1991	Ogawa	ERS013180	7th
A155	Mozambique	1991	Inaba	ERS013181	7th
A177	Colombia	1992	Inaba	ERS013182	7th
A18	India	1977	Inaba	ERS013248	7th
A180	Colombia	1992	Inaba	ERS013183	7th
A184	Colombia	1992	Ogawa	ERS013174	7th
A185	Colombia	1992	Ogawa	ERS013175	7th
A186	Argentina	1992	Ogawa	ERS013184	7th
A19	Bangladesh	1971	Inaba	ERS013249	7th
A193	Bolivia	1992	Ogawa	ERS013185	7th
A200	Argentina	1992	Ogawa	ERS013188	7th
A201	Argentina	1992	Inaba	ERS013189	7th
A22	Bangladesh	1979	Inaba	ERS013250	7th
A231	Mexico	1991	Inaba	ERS013195	7th
A232	Mexico	1991	Inaba	ERS013186	7th
A241	Vietnam	1989	Inaba	ERS013187	7th
A245	Vietnam	1989	Ogawa	ERS013196	7th
A27	Peru	1991	Inaba	ERS013251	7th
A29	Peru	1991	Inaba	ERS013274	7th
A31	Peru	1991	Inaba	ERS013275	7th
A316	Argentina	1993	Ogawa	ERS013200	7th
A32	Peru	1991	Inaba	ERS013276	7th
A330	India	1993	O139	ERS013124	7th
A346-1	Bangladesh	1994	Ogawa	ERS013278	7th
A346-2	Bangladesh	1994	Ogawa	ERS013202	7th
A383	Bangladesh	2002	O139	ERS013125	7th
A390	Bangladesh	1987	Ogawa	ERS013204	7th
A397	Bangladesh	1987	Ogawa	ERS013205	7th
A481	Djibouti	2007	Inaba	ERS013206	7th
A482	Djibouti	2007	Inaba	ERS013207	7th
A483	Djibouti	2007	Inaba	ERS013198	7th
A487-1	Bangladesh	2007	Inaba	ERS013281	7th
A487-2	Bangladesh	2007	Inaba	ERS013199	7th
A488-1	Bangladesh	2006	Ogawa	ERS013279	7th
A488-2	Bangladesh	2006	Ogawa	ERS013129	7th
A5	Angola	1989	Inaba	ERS013245	7th
A6	Indonesia	1957	Inaba	ERS013246	pre-7th
B33	Mozambique	2004	Ogawa	ACHZ00000000	7th
BX330286	Australia	1986	Inaba	ACIA00000000	pre-7th
CIRS101	Bangladesh	2002	Inaba	ACVW00000000	7th
EL021-65	Shanghai	1965	Ogawa	SAMN12288754	7th
EL11-63	Shanghai	1963	Ogawa	SAMN12288755	7th
EL1192	Shanghai	1978	Ogawa	SAMN12288756	7th
EL1344	Shanghai	1979	Ogawa	SAMN12288757	7th
EL1358	Shanghai	1979	Ogawa	SAMN12288758	7th
EL1409	Shanghai	1979	Inaba	SAMN12288759	7th
EL1605	Shanghai	1980	Ogawa	SAMN12288760	7th
EL1-62	Shanghai	1962	Ogawa	SAMN12288761	7th
EL1824	Shanghai	1981	Inaba	SAMN12288762	7th
EL1825	Shanghai	1981	Inaba	SAMN12288763	7th
EL1848	Shanghai	1982	Inaba	SAMN12288764	7th
EL2066	Shanghai	1983	Inaba	SAMN12288765	7th
EL2092	Shanghai	1984	Inaba	SAMN12288766	7th
EL2152	Shanghai	1985	Inaba	SAMN12288767	7th
EL2201	Shanghai	1986	Inaba	SAMN12288768	7th
EL2247	Shanghai	1987	Inaba	SAMN12288769	7th
EL2266	Shanghai	1988	Inaba	SAMN12288770	7th
EL2281	Shanghai	1989	Inaba	SAMN12288771	7th
EL2300	Shanghai	1991	Inaba	SAMN12288772	7th
EL2311	Shanghai	1992	Inaba	SAMN12288773	7th
EL2312	Shanghai	1992	Inaba	SAMN12288774	7th
EL2313	Shanghai	1992	Ogawa	SAMN12288775	non-conventional
EL2314	Shanghai	1992	Inaba	SAMN12288776	7th
EL2315	Shanghai	1992	Inaba	SAMN12288777	7th
EL2321	Shanghai	1992	Ogawa	SAMN12288778	7th
EL2322	Shanghai	1992	Inaba	SAMN12288779	7th
EL2327	Shanghai	1994	Ogawa	SAMN12288780	7th
EL2329	Shanghai	1994	Ogawa	SAMN12288781	7th
EL2335	Shanghai	1994	Ogawa	SAMN12288782	7th
EL2338	Shanghai	1994	O139	SAMN12288783	non-conventional
EL2344	Shanghai	1994	Ogawa	SAMN12288784	7th
EL2347	Shanghai	1994	Ogawa	SAMN12288785	7th
EL2348	Shanghai	1994	Ogawa	SAMN12288786	7th
EL2349	Shanghai	1994	Ogawa	SAMN12288787	7th
EL2351	Shanghai	1994	Ogawa	SAMN12288788	7th
EL2356	Shanghai	1994	Ogawa	SAMN12288789	7th
EL2382	Shanghai	1994	Ogawa	SAMN12288790	7th
EL2388	Shanghai	1994	O139	SAMN12288791	7th
EL2390	Shanghai	1996	Ogawa	SAMN12288792	7th
EL2391	Shanghai	1996	Ogawa	SAMN12288793	7th
EL2392	Shanghai	1996	Ogawa	SAMN12288794	7th
EL2393	Shanghai	1996	Ogawa	SAMN12288795	7th
EL2395	Shanghai	1996	Ogawa	SAMN12288796	7th
EL2396	Shanghai	1996	Ogawa	SAMN12288797	7th
EL2398	Shanghai	1996	Inaba	SAMN12288798	non-conventional
EL2403	Shanghai	1996	O139	SAMN12288799	non-conventional
EL2405	Shanghai	1996	Ogawa	SAMN12288800	7th
EL320	Shanghai	1974	Ogawa	SAMN12288801	non-conventional
EL338	Shanghai	1974	Ogawa	SAMN12288802	non-conventional
EL489	Shanghai	1975	Ogawa	SAMN12288803	7th
EL922	Shanghai	1977	Ogawa	SAMN12288804	7th
GP106	Germany	1975	Ogawa	ERS013140	7th
GP140	Malaysia	1978	Ogawa	ERS013141	7th
GP143	Bahrain	1978	Inaba	ERS013142	7th
GP145	India	1979	Inaba	ERS013143	7th
GP152	India	1979	Inaba	ERS013146	7th
GP160	India	1980	Ogawa	ERS013243	7th
GP60	India	1973	Ogawa	ERS013137	7th
H1	Haiti	2010	Ogawa	SRR500757	7th
IDHO1-726	India	2009	Ogawa	ERS013147	7th
M66-2	Indonesia	1937	O1	CP001233/CP001234	pre-7th
MAK757	Celebes	1937	Ogawa	AAUS00000000	pre-7th
MBN17	India	2004	Inaba	ERS013134	7th
MBRN14	India	2004	Ogawa	ERS013127	7th
MG116025	Bangladesh	1991	Ogawa	ERS013135	7th
MG116226	Bangladesh	1991	Ogawa	ERS013282	7th
MJ1236	Bangladesh	1994	Inaba	CP001485/CP001486	7th
MJ1485	Bangladesh	1994	Inaba	ERS013126	7th
MO10	India	1992	O139	AAKF03000000	7th
N16961	Bangladesh	1975	Inaba	AE003852/AE003853	7th
NCTC8457	Saudi Arabia	1910	Inaba	AAWD01000000	pre-7th
O395	India	1965	Ogawa	CP000626/CP000627	6th
PRL18	India	1984	Ogawa	ERS013138	7th
PRL5	India	1980	Ogawa	ERS013145	7th
PRL64	India	1992	Ogawa	ERS013139	7th
RC9	Kenya	1985	Ogawa	ACHX00000000	7th
TM11079_80	Brazil	1980	Ogawa	ACHW00000000	non-conventional
V109	India	1990	Ogawa	ERS013131	7th
V212-1	India	1991	Ogawa	ERS013132	7th
V5	India	1989	Ogawa	ERS013130	7th
V52	Sudan	1968	O37	AAKJ02000000	non-conventional
VC-1	Nepal	2010	Ogawa	SRR308665	7th
VC-10	Nepal	2010	Ogawa	SRR308707	7th
VC-11	Nepal	2010	Ogawa	SRR308708	7th
VC-12	Nepal	2010	Ogawa	SRR308709	7th
VC-13	Nepal	2010	Ogawa	SRR308713	7th
VC-14	Nepal	2010	Ogawa	SRR308715	7th
VC-15	Nepal	2010	Ogawa	SRR308716	7th
VC-16	Nepal	2010	Ogawa	SRR308717	7th
VC-17	Nepal	2010	Ogawa	SRR308720	7th
VC-18	Nepal	2010	Ogawa	SRR308721	7th
VC-19	Nepal	2010	Ogawa	SRR308722	7th
VC-2	Nepal	2010	Ogawa	SRR308690	7th
VC-20	Nepal	2010	Ogawa	SRR308723	7th
VC-21	Nepal	2010	Ogawa	SRR308724	7th
VC-22	Nepal	2010	Ogawa	SRR308725	7th
VC-25	Nepal	2010	Ogawa	SRR308726	7th
VC-26	Nepal	2010	Ogawa	SRR308727	7th
VC-3	Nepal	2010	Ogawa	SRR308691	7th
VC-4	Nepal	2010	Ogawa	SRR308692	7th
VC-5	Nepal	2010	Ogawa	SRR308693	7th
VC51	India	1992	Ogawa	ERS013133	7th
VC-6	Nepal	2010	Ogawa	SRR308703	7th
VC-7	Nepal	2010	Ogawa	SRR308704	7th
VC-8	Nepal	2010	Ogawa	SRR308705	7th
VC-9	Nepal	2010	Ogawa	SRR308706	7th
A325	Argentina	1993	Ogawa	CWSO01000000	non-conventional
A215	California	1985	Inaba	CWSL01000000	non-conventional

## Sheet: Didelot collection
Isolation place	Isolation Year	Serogroup	Serotype	Accession Number	Remark	Wave	China clade
AHV1003-CDC	2010	O1	Ogawa	ERP006503	7th	3	3.B
2255-CDC	2008	O1	Ogawa	ERP006453	7th	3	3.B
VC2454-CDC	2005	O1	Inaba	ERP006436	7th	3	3.C
VC2248-1-CDC	2008	O1	Inaba	ERP006435	7th	3	3.C
FJ147-CDC	2005	O1	Inaba	CP009041/CP009042	7th	3	3.C
4070-CDC	1994	O1	Ogawa	ERP006491	7th	2	2.C
2657-CDC	1995	O1	Ogawa	ERP006461	7th	2	2.C
143-CDC	2001	O1	Ogawa	ERP006440	7th	2	2.C
SC2000-CDC	2000	O1	Ogawa	ERP006434	7th	2	2.C
SC1998_242-1-CDC	1998	O1	Ogawa	ERP006433	7th	2	2.C
956-CDC	2001	O1	Ogawa	ERP006501	7th	2	2.C
SC1998_098-1-CDC	1998	O1	Ogawa	ERP006432	7th	2	2.C
1627-CDC	1997	O1	Ogawa	ERP006448	7th	2	2.C
4210-CDC	1999	O1	Ogawa	ERP006492	7th	2	2.C
1944-CDC	2000	O1	Ogawa	ERP006450	7th	2	2.C
2605-CDC	1998	O1	Ogawa	ERP006460	7th	2	2.C
1605-CDC	1993	O1	Ogawa	ERP006447	7th	2	2.C
JX1998-1306-1-CDC	1998	O1	Ogawa	ERP006431	7th	2	2.C
1909-CDC	1998	O1	Ogawa	ERP006449	7th	2	2.C
936-CDC	1998	O1	Ogawa	ERP006500	7th	2	2.C
200106-CDC	2001	O1	Inaba	ERP006452	7th	2	2.B
4039-CDC	1993	O1	Ogawa	ERP006490	7th	2	2.B
93284-CDC	1993	O1	Ogawa	ERP006499	7th	2	2.B
129-CDC	1994	O1	Ogawa	ERP006438	7th	2	2.B
2530-CDC	1996	O1	Ogawa	ERP006455	7th	2	2.B
9-CDC	2001	O1	Inaba	ERP006502	7th	2	2.B
V011506-CDC	2001	O1	Inaba	ERP006508	7th	2	2.B
147-CDC	2002	O1	Inaba	ERP006441	7th	2	2.B
1575-CDC	1990	O1	Ogawa	ERP006444	7th	2
1593-CDC	1992	O1	Ogawa	ERP006446	7th	2
1583-CDC	1991	O1	Ogawa	ERP006445	7th	2
2848-CDC	1988	O1	Ogawa	ERP006468	7th	2
2710-CDC	1986	O1	Inaba	ERP006462	7th	1	1.E
2710-CDC	1986	O1	Inaba	ERP006462	7th	1	1.E
3270-CDC	1977	O1	Inaba	ERP006480	7th	1
1551-CDC	1979	O1	Inaba	ERP006443	7th	1	1.D
132-CDC	1978	O1	Inaba	ERP006439	7th	1	1.D
2574-CDC	1980	O1	Inaba	ERP006457	7th	1	1.D
3497-CDC	1980	O1	Inaba	ERP006483	7th	1	1.D
3564-CDC	1982	O1	Inaba	ERP006485	7th	1	1.D
2833-CDC	1979	O1	Inaba	ERP006467	7th	1	1.D
3595-CDC	1983	O1	Inaba	ERP006486	7th	1	1.D
3735-CDC	1988	O1	Inaba	ERP006489	7th	1	1.D
2580-CDC	1989	O1	Inaba	ERP006459	7th	1	1.D
3626-CDC	1983	O1	Inaba	ERP006487	7th	1	1.D
2578-CDC	1985	O1	Inaba	ERP006458	7th	1	1.D
2752-CDC	1981	O1	Inaba	ERP006464	7th	1	1.D
3633-CDC	1984	O1	Ogawa	ERP006488	7th	1	1.D
1283-CDC	1984	O1	Inaba	ERP006437	7th	1	1.D
3024-CDC	1973	O1	Ogawa	ERP006478	7th	1
3014-CDC	1969	O1	Inaba	ERP006477	7th	1	1.B
2957-CDC	1964	O1	Ogawa	ERP006475	7th	1	1.B
2783-CDC	1964	O1	Ogawa	ERP006466	7th	1	1.B
642345-CDC	1964	O1	Ogawa	ERP006497	7th	1
3538-CDC	1981	O1	Ogawa	ERP006484	7th	1
3304-CDC	1979	O1	Ogawa	ERP006482	7th	1
63244-CDC	1963	O1	Ogawa	ERP006496	7th	1	1.A
2914-CDC	1966	O1	Ogawa	ERP006473	7th	1	1.A
3075-CDC	1974	O1	Ogawa	ERP006479	7th	1	1.A
3289-CDC	1978	O1	Ogawa	ERP006481	7th	1	1.A
2308-CDC	1978	O1	Ogawa	ERP006454	7th	1	1.A
2981-CDC	1965	O1	Inaba	ERP006476	7th	1	1.A
GD196110-CDC	1961	O1	Ogawa	ERP006506	7th	1	1.A
2873-CDC	1961	O1	Ogawa	ERP006470	7th	1	1.A
2744-CDC	1962	O1	Ogawa	ERP006463	7th	1	1.A
2921-CDC	1962	O1	Ogawa	ERP006474	7th	1	1.A
2881-CDC	1961	O1	Ogawa	ERP006471	7th	1	1.A
D118-CDC	1961	O1	Ogawa	ERP006505	7th	1	1.A
2894-CDC	1961	O1	Ogawa	ERP006472	7th	1	1.A
2865-CDC	1961	O1	Ogawa	ERP006469	7th	1	1.A
