# Supplementary material for: Changing Molecular Epidemiology of Vibrio cholerae Outbreaks in Shanghai, China
Source: mSystems. 2019 Nov 26;4(6):e00561-19. doi: 10.1128/mSystems.00561-19 (PMC6880041; doi:10.1128/mSystems.00561-19)
Supplement: TABLE S2 [file mSystems.00561-19-st002.xls]

## Sheet: snp
Chromosome	Location/Strains	Region	Gene	Start	End	Strand	Mutation Type	Codon	AA	Cluster Type	Product	Branch
large	825	CDS	AAF93181.1	816	2210	-	transition	ATT->ATC	I->I	s	thiophene and furan oxidation protein ThdF	190
large	1128	CDS	AAF93181.1	816	2210	-	transversion	CAA->CAC	Q->H	ns	thiophene and furan oxidation protein ThdF	371
large	1435	CDS	AAF93181.1	816	2210	-	transition	GGT->GAT	G->D	ns	thiophene and furan oxidation protein ThdF	250
large	2494	CDS	AAF93182.1	2271	3896	-	transversion	CTG->CAG	L->Q	ns	inner membrane protein, 60 kDa	291
large	6622	CDS	AAF93188.1	6354	7100	-	transversion	ACC->AAC	T->N	ns	amino acid ABC transporter, periplasmic amino acid-binding portion	379
large	14540	Unknown	N/A	N/A	N/A	N/A	transition	G->A	N/A	nc	N/A	100
large	15074	CDS	AAF93196.1	14769	15206	+	transversion	GCG->GCT	A->A	s	16 kDa heat shock protein A	374
large	21662	CDS	AAF93203.1	21656	21856	+	transition	GAG->AAG	E->K	ns	hypothetical protein	69
large	25588	CDS	AAF93206.1	24792	26633	-	transversion	ACC->AAC	T->N	ns	dihydroxy-acid dehydratase	230
large	27804	CDS	AAF93208.1	27593	27877	-	transition	CGT->CAT	R->H	ns	acetolactate synthase II, small subunit	339
large	34254	CDS	AAF93213.1	33277	34299	-	transition	GCC->ACC	A->T	ns	conserved hypothetical protein	338
large	42082	CDS	AAF93222.1	41998	43302	-	transversion	GAT->GAG	D->E	ns	sun protein	5
large	47520	CDS	AAF93227.1	47193	47669	+	transition	CGT->TGT	R->C	ns	smg protein	66
large	49027	CDS	AAF93229.1	48324	49457	-	transition	CAA->CGA	Q->R	ns	phosphoribosylaminoimidazole carboxylase, ATPase subunit	278
large	50039	CDS	AAF93231.1	49961	50086	+	transition	CTG->TTG	L->L	s	hypothetical protein	250
large	51020	CDS	AAF93233.1	50689	51606	+	transition	ACC->ATC	T->I	ns	coproporphyrinogen III oxidase, aerobic	379
large	59473	CDS	AAF93238.1	59356	59736	+	transition	CTG->TTG	L->L	s	crcB protein	283
large	59872	Unknown	N/A	N/A	N/A	N/A	transition	C->T	N/A	nc	N/A	331
large	62257	CDS	AAF93240.1	61929	63251	+	transversion	CAG->CTG	Q->L	ns	thiamin-phosphate pyrophosphorylase	243
large	68893	CDS	AAF93246.1	68250	69233	-	transition	CGC->CAC	R->H	ns	transcriptional regulator, LysR family	374
large	70605	CDS	AAF93248.1	70602	70886	+	transition	TCT->CCT	S->P	ns	hypothetical protein	292
large	70764	CDS	AAF93248.1	70602	70886	+	transversion	GTT->TTT	V->F	ns	hypothetical protein	270
large	71007	CDS	AAF93249.1	70975	71436	-	transition	CAA->TAA	Q->*	ns	transcriptional regulator AsnC	304
large	72585	CDS	AAF93250.1	71512	73818	+	transition	AAG->AAA	K->K	s	sensory box/GGDEF family protein	90
large	74144	CDS	AAF93251.1	73785	74663	+	transition	ACG->ACA	T->T	s	conserved hypothetical protein	276
large	74956	CDS	AAF93252.1	74781	75170	+	transition	GCG->GTG	A->V	ns	hypothetical protein	398
large	84054	CDS	AAF93263.1	83074	84708	+	transition	AAC->AAT	N->N	s	ubiquinone biosynthesis protein AarF, putative	284
large	85283	CDS	AAF93265.1	85020	85421	+	transition	GCC->GCT	A->A	s	conserved hypothetical protein	327
large	87610	Unknown	N/A	N/A	N/A	N/A	transition	T->C	N/A	nc	N/A	379
large	89430	CDS	AAF93269.1	89116	89985	-	transversion	TGC->AGC	C->S	ns	O-methyltransferase-related protein	140
large	96984	CDS	AAF93276.1	95592	97571	-	transition	GCC->GCT	A->A	s	methyl-accepting chemotaxis protein	398
large	98072	CDS	AAF93277.1	97946	98779	-	transition	ATG->ATA	M->I	ns	glpG protein	252
large	100047	CDS	AAF93281.1	99867	100634	-	transition	TAC->TAT	Y->Y	s	conserved hypothetical protein	309
large	103247	CDS	AAF93286.1	103098	105902	+	transition	ATG->ATA	M->I	ns	DNA polymerase I	256
large	105843	CDS	AAF93286.1	103098	105902	+	transition	CTT->TTT	L->F	ns	DNA polymerase I	266
large	110502	CDS	AAF93294.1	110051	111493	+	transition	ACG->ATG	T->M	ns	oxygen-independent coproporphyrinogen III oxidase	347
large	116786	CDS	AAF93300.1	116053	118584	+	transition	AAC->AGC	N->S	ns	adenylate cyclase	374
large	116869	CDS	AAF93300.1	116053	118584	+	transversion	TAC->GAC	Y->D	ns	adenylate cyclase	122
large	117490	CDS	AAF93300.1	116053	118584	+	transition	CCG->TCG	P->S	ns	adenylate cyclase	189
large	121230	CDS	AAF93303.1	120452	121324	+	transition	GGT->GAT	G->D	ns	diaminopimelate epimerase	117
large	125122	CDS	AAF93307.1	123772	126261	+	transversion	AAC->CAC	N->H	ns	GGDEF family protein	287
large	126236	CDS	AAF93307.1	123772	126261	+	transition	TTG->TCG	L->S	ns	GGDEF family protein	290
large	126947	CDS	AAF93309.1	126887	128431	-	transversion	ATC->ATG	I->M	ns	hypothetical protein	291
large	128513	CDS	AAF93310.1	128444	128632	+	transition	CGT->TGT	R->C	ns	hypothetical protein	267
large	133696	CDS	AAF93317.1	133431	133760	-	transversion	CAC->CCC	H->P	ns	conserved hypothetical protein	154
large	136455	CDS	AAF93323.1	136151	136750	-	transversion	AAA->ACA	K->T	ns	conserved hypothetical protein	126
large	139591	CDS	AAF93326.1	138842	139834	+	transition	TAT->TAC	Y->Y	s	cell division protein FtsX	97
large	143732	CDS	AAF93330.1	143455	143826	+	transition	CCG->CTG	P->L	ns	conserved hypothetical protein	291
large	144569	CDS	AAF93331.1	143863	144972	-	transition	GCG->GTG	A->V	ns	tRNA (uracil-5-)-methyltransferase	14
large	147853	CDS	AAF93333.1	147278	148885	-	transversion	GTC->TTC	V->F	ns	alkaline serine protease	136
large	148860	CDS	AAF93333.1	147278	148885	-	transition	TGC->TAC	C->Y	ns	alkaline serine protease	98
large	150613	Unknown	N/A	N/A	N/A	N/A	transversion	A->C	N/A	nc	N/A	261
large	160398	CDS	AAF93340.1	159419	162529	-	transition	GGT->GAT	G->D	ns	multidrug resistance protein, putative	182
large	160609	CDS	AAF93340.1	159419	162529	-	transition	ACG->GCG	T->A	ns	multidrug resistance protein, putative	221
large	164418	CDS	AAF93343.1	164408	166423	+	transition	AAC->AGC	N->S	ns	ATP-dependent DNA helicase Rep	296
large	167268	Unknown	N/A	N/A	N/A	N/A	transition	G->A	N/A	nc	N/A	363
large	168531	Unknown	N/A	N/A	N/A	N/A	transition	A->G	N/A	nc	N/A	380
large	169910	CDS	AAF93346.1	168532	170247	+	transition	CGT->CAT	R->H	ns	peptide ABC transporter, ATP-binding protein	240
large	170848	CDS	AAF93347.1	170267	171895	+	transition	AAC->AAT	N->N	s	peptide ABC transporter, periplasmic peptide-binding protein	189
large	170925	CDS	AAF93347.1	170267	171895	+	transition	GCT->GTT	A->V	ns	peptide ABC transporter, periplasmic peptide-binding protein	243
large	175500	CDS	AAF93351.1	175343	176941	-	transition	GAC->GGC	D->G	ns	deoxycytidylate deaminase-related protein	329
large	182268	CDS	AAF93356.1	181732	183486	+	transversion	GAG->GAT	E->D	ns	conserved hypothetical protein	380
large	182454	CDS	AAF93356.1	181732	183486	+	transition	CTC->CTT	L->L	s	conserved hypothetical protein	186
large	183604	CDS	AAF93357.1	183476	183946	+	transition	GTC->GTT	V->V	s	conserved hypothetical protein	393
large	184804	CDS	AAF93359.1	184360	186471	-	transition	GGC->GGT	G->G	s	hypothetical protein	276
large	187462	CDS	AAF93360.1	186481	188169	-	transition	AAG->AAA	K->K	s	hypothetical protein	256
large	189316	CDS	AAF93361.1	188166	189380	-	transition	CCT->CTT	P->L	ns	transposase, putative	297
large	190191	CDS	AAF93362.1	189457	190821	-	transversion	GAC->TAC	D->Y	ns	glutathione reductase	233
large	191990	Unknown	N/A	N/A	N/A	N/A	transversion	A->C	N/A	nc	N/A	396
large	199598	CDS	AAF93370.1	198833	200599	-	transition	GTG->GTA	V->V	s	gamma-glutamyltranspeptidase	379
large	200144	CDS	AAF93370.1	198833	200599	-	transition	GGT->GGC	G->G	s	gamma-glutamyltranspeptidase	98
large	203234	CDS	AAF93372.1	201803	203665	+	transition	CAC->TAC	H->Y	ns	ATP-dependent DNA helicase RecQ	385
large	203857	CDS	AAF93373.1	203658	203957	+	transition	CGC->CAC	R->H	ns	gene 3 protein-related protein	243
large	205038	CDS	AAF93375.1	204526	206361	-	transversion	ATC->CTC	I->L	ns	hemolysin secretion ATP-binding protein, putative	111
large	208078	CDS	AAF93376.1	206433	208589	+	transversion	GCT->GAT	A->D	ns	iron(III) compound receptor	284
large	209131	CDS	AAF93377.1	208648	209505	+	transversion	CTT->ATT	L->I	ns	iron(III) ABC transporter, ATP-binding protein	268
large	209935	CDS	AAF93378.1	209496	210455	+	transversion	GAT->GTT	D->V	ns	iron(III) ABC transporter, periplasmic iron-compound-binding protein	267
large	211988	CDS	AAF93379.1	210452	212413	+	transversion	GGC->TGC	G->C	ns	iron(III) ABC transporter, permease protein	296
large	225489	CDS	AAF93393.1	225260	225934	+	transition	GCC->GTC	A->V	ns	DNA repair protein RadC	386
large	228046	CDS	AAF93397.1	227365	228174	+	transition	GGC->AGC	G->S	ns	formamidopyrimidine-DNA glycosylase	280
large	228108	CDS	AAF93397.1	227365	228174	+	transition	GGA->GGG	G->G	s	formamidopyrimidine-DNA glycosylase	223
large	228127	CDS	AAF93397.1	227365	228174	+	transition	AAA->GAA	K->E	ns	formamidopyrimidine-DNA glycosylase	33
large	228600	CDS	AAF93398.1	228271	228765	-	transition	GTC->ATC	V->I	ns	lipopolysaccharide core biosynthesis protein KdtB	379
large	228855	Unknown	N/A	N/A	N/A	N/A	transition	T->C	N/A	nc	N/A	292
large	234339	CDS	AAF93405.1	233672	234601	-	transition	CGT->CAT	R->H	ns	hypothetical protein	283
large	237956	CDS	AAF93409.1	237289	238608	-	transition	ACC->ATC	T->I	ns	3-deoxy-D-manno-octulosonic-acid transferase	296
large	238743	CDS	AAF93410.1	238569	239357	-	transition	CAC->CAT	H->H	s	conserved hypothetical protein	134
large	270769	CDS	AAF93440.1	270697	271935	-	transition	GCG->GCA	A->A	s	conserved hypothetical protein	256
large	277737	CDS	AAF93446.1	277002	278060	-	transition	CCC->CCT	P->P	s	conserved hypothetical protein	183
large	280512	CDS	AAF93450.1	279539	280828	-	transition	GCC->GTC	A->V	ns	phosphoribosylamine--glycine ligase	11
large	281442	CDS	AAF93451.1	280887	282479	-	transition	GCG->GCA	A->A	s	phosphoribosylaminoimidazolecarboxamide formyltransferase/IMP cyclohydrolase	338
large	285015	Unknown	N/A	N/A	N/A	N/A	transition	G->A	N/A	nc	N/A	267
large	286050	CDS	AAF93455.1	285652	286989	+	transversion	TTT->TTG	F->L	ns	cadaverine/lysine antiporter CadB, putative	263
large	286337	CDS	AAF93455.1	285652	286989	+	transition	ACT->ATT	T->I	ns	cadaverine/lysine antiporter CadB, putative	338
large	288932	CDS	AAF93456.1	287033	289234	+	transition	GTG->ATG	V->M	ns	lysine decarboxylase, inducible	293
large	290017	CDS	AAF93457.1	289352	291022	-	transversion	CAG->AAG	Q->K	ns	methyl-accepting chemotaxis protein	169
large	295453	CDS	AAF93460.1	294837	296213	-	transition	GGT->GAT	G->D	ns	gluconate permease, putative	379
large	296158	CDS	AAF93460.1	294837	296213	-	transversion	GTC->GGC	V->G	ns	gluconate permease, putative	371
large	296278	Unknown	N/A	N/A	N/A	N/A	transition	G->A	N/A	nc	N/A	268
large	299186	CDS	AAF93463.1	298752	299750	-	transition	GCA->ACA	A->T	ns	gluconate utilization system gnt-I transcriptional repressor	7
large	301334	CDS	AAF93467.1	301317	302204	-	transition	GGC->AGC	G->S	ns	ribosomal protein L11 methyltransferase	276
large	308275	CDS	AAF93474.1	307911	309734	-	transversion	CTG->CAG	L->Q	ns	conserved hypothetical protein	378
large	309326	CDS	AAF93474.1	307911	309734	-	transition	CAG->TAG	Q->*	ns	conserved hypothetical protein	276
large	310221	CDS	AAF93476.1	309994	311184	+	transition	TGG->TGA	W->*	ns	conserved hypothetical protein	385
large	313697	CDS	AAF93477.1	311277	314720	+	transversion	GCA->GCC	A->A	s	sensor histidine kinase	154
large	315663	CDS	AAF93478.1	314843	316336	-	transition	CTG->CCG	L->P	ns	guanosine-5'-triphosphate,3'-diphosphate pyrophosphatase	297
large	316075	CDS	AAF93478.1	314843	316336	-	transversion	ACC->CCC	T->P	ns	guanosine-5'-triphosphate,3'-diphosphate pyrophosphatase	296
large	316733	CDS	AAF93479.1	316344	317660	-	transversion	CTG->GTG	L->V	ns	ATP-dependent RNA helicase RhlB	285
large	318228	Unknown	N/A	N/A	N/A	N/A	transversion	T->G	N/A	nc	N/A	214
large	318779	CDS	AAF93481.1	318296	319555	+	transversion	CTC->ATC	L->I	ns	transcription termination factor Rho	182
large	318869	CDS	AAF93481.1	318296	319555	+	transition	GCT->ACT	A->T	ns	transcription termination factor Rho	381
large	318956	CDS	AAF93481.1	318296	319555	+	transversion	CGC->AGC	R->S	ns	transcription termination factor Rho	250
large	318999	CDS	AAF93481.1	318296	319555	+	transversion	CCA->CAA	P->Q	ns	transcription termination factor Rho	284
large	322738	CDS	AAF93484.1	322566	322835	+	transversion	CTC->CAC	L->H	ns	ferredoxin	186
large	323285	CDS	AAF93485.1	322851	323561	+	transition	GAT->GAC	D->D	s	NAD(P)H-flavin reductase	259
large	330818	CDS	AAF93488.1	329711	331051	-	transition	CAT->CAC	H->H	s	CDP-diacylglycerol--serine O-phosphatidyltransferase	166
large	332701	CDS	AAF93492.1	332675	333637	+	transition	GCC->GCT	A->A	s	birA bifunctional protein	374
large	333332	CDS	AAF93492.1	332675	333637	+	transversion	CCT->ACT	P->T	ns	birA bifunctional protein	243
large	336613	Unknown	N/A	N/A	N/A	N/A	transition	G->A	N/A	nc	N/A	9
large	340816	CDS	AAF93501.1	340272	344399	+	transversion	CAG->CTG	Q->L	ns	DNA-directed RNA polymerase, beta subunit	268
large	341920	CDS	AAF93501.1	340272	344399	+	transversion	GAT->GTT	D->V	ns	DNA-directed RNA polymerase, beta subunit	268
large	342932	CDS	AAF93501.1	340272	344399	+	transversion	GAC->GAG	D->E	ns	DNA-directed RNA polymerase, beta subunit	379
large	342966	CDS	AAF93501.1	340272	344399	+	transition	CTT->TTT	L->F	ns	DNA-directed RNA polymerase, beta subunit	286
large	343122	CDS	AAF93501.1	340272	344399	+	transition	TCT->CCT	S->P	ns	DNA-directed RNA polymerase, beta subunit	280
large	344200	CDS	AAF93501.1	340272	344399	+	transition	GCA->GTA	A->V	ns	DNA-directed RNA polymerase, beta subunit	329
large	347208	CDS	AAF93502.1	344504	348709	+	transition	GAC->GGC	D->G	ns	DNA-directed RNA polymerase, beta' subunit	119
large	347722	CDS	AAF93502.1	344504	348709	+	transition	GAT->GAC	D->D	s	DNA-directed RNA polymerase, beta' subunit	4
large	348480	CDS	AAF93502.1	344504	348709	+	transversion	GAA->GTA	E->V	ns	DNA-directed RNA polymerase, beta' subunit	290
large	348570	CDS	AAF93502.1	344504	348709	+	transversion	ATC->AGC	I->S	ns	DNA-directed RNA polymerase, beta' subunit	264
large	349029	CDS	AAF93503.1	348820	349314	-	transversion	ATC->CTC	I->L	ns	regulator of sigma D	N/A
large	349049	CDS	AAF93503.1	348820	349314	-	transition	GGT->GAT	G->D	ns	regulator of sigma D	75
large	358817	CDS	AAF93511.1	357398	358834	-	transition	AAG->AAA	K->K	s	transporter, putative	243
large	361369	CDS	AAF93514.1	361157	361702	+	transition	TTG->TTA	L->L	s	oligoribonuclease	315
large	364549	CDS	AAF93515.1	363575	364684	-	transversion	GGT->TGT	G->C	ns	iron-sulfur cluster-binding protein	339
large	376378	Unknown	N/A	N/A	N/A	N/A	transition	C->T	N/A	nc	N/A	338
large	378699	CDS	AAF93532.1	378505	378879	+	transition	TCA->TCG	S->S	s	ribosomal protein S12	360
large	385153	CDS	AAF93542.1	385148	385597	+	transversion	CAA->CAC	Q->H	ns	ribosomal protein L9	247
large	388325	CDS	AAF93545.1	387972	389099	+	transition	CAG->CAA	Q->Q	s	alanine racemase, biosynthetic	165
large	400119	CDS	AAF93558.1	398720	400453	+	transversion	ATT->AGT	I->S	ns	sulfite reductase (NADPH) hemoprotein beta-component	282
large	400583	CDS	AAF93559.1	400446	401207	+	transition	AAT->AAC	N->N	s	phosphoadenosine phosphosulfate reductase	380
large	401063	CDS	AAF93559.1	400446	401207	+	transition	CCA->CCG	P->P	s	phosphoadenosine phosphosulfate reductase	290
large	418774	CDS	AAF93567.1	417655	420477	-	transition	GGC->GGT	G->G	s	excinuclease ABC, subunit A	166
large	423799	CDS	AAF93571.1	423262	425283	+	transition	CGG->TGG	R->W	ns	MSHA biogenesis protein MshH	209
large	426048	CDS	AAF93572.1	425296	426735	+	transition	ACC->ACT	T->T	s	MSHA biogenesis protein MshI	158
large	427291	CDS	AAF93573.1	426732	427382	+	transition	CAC->CGC	H->R	ns	MSHA biogenesis protein MshJ	19
large	430897	CDS	AAF93577.1	430215	431384	+	transition	ACC->ATC	T->I	ns	MSHA biogenesis protein MshN	143
large	432347	CDS	AAF93578.1	431374	433101	+	transition	ACC->ATC	T->I	ns	MSHA biogenesis protein MshE	315
large	432680	CDS	AAF93578.1	431374	433101	+	transition	GGT->GAT	G->D	ns	MSHA biogenesis protein MshE	19
large	437711	CDS	AAF93585.1	437069	437839	+	transversion	GGA->TGA	G->*	ns	hypothetical protein	236
large	439265	CDS	AAF93587.1	438229	441987	+	transition	ACC->ATC	T->I	ns	hypothetical protein	269
large	442215	CDS	AAF93588.1	442155	443198	+	transversion	AAC->CAC	N->H	ns	rod shape-determining protein MreB	397
large	442221	CDS	AAF93588.1	442155	443198	+	transition	CTT->TTT	L->F	ns	rod shape-determining protein MreB	122
large	442372	CDS	AAF93588.1	442155	443198	+	transversion	ATT->AAT	I->N	ns	rod shape-determining protein MreB	379
large	442374	CDS	AAF93588.1	442155	443198	+	transversion	CGC->AGC	R->S	ns	rod shape-determining protein MreB	282
large	442524	CDS	AAF93588.1	442155	443198	+	transition	CGT->TGT	R->C	ns	rod shape-determining protein MreB	N/A
large	442530	CDS	AAF93588.1	442155	443198	+	transversion	ATC->CTC	I->L	ns	rod shape-determining protein MreB	N/A
large	442602	CDS	AAF93588.1	442155	443198	+	transition	GGT->AGT	G->S	ns	rod shape-determining protein MreB	66
large	442640	CDS	AAF93588.1	442155	443198	+	transversion	ATG->ATT	M->I	ns	rod shape-determining protein MreB	76
large	442737	CDS	AAF93588.1	442155	443198	+	transversion	GAT->TAT	D->Y	ns	rod shape-determining protein MreB	N/A
large	442754	CDS	AAF93588.1	442155	443198	+	transversion	AAT->AAA	N->K	ns	rod shape-determining protein MreB	290
large	442806	CDS	AAF93588.1	442155	443198	+	transversion	ATC->CTC	I->L	ns	rod shape-determining protein MreB	87
large	443047	CDS	AAF93588.1	442155	443198	+	transition	GCA->GTA	A->V	ns	rod shape-determining protein MreB	369
large	443139	CDS	AAF93588.1	442155	443198	+	transversion	GGT->TGT	G->C	ns	rod shape-determining protein MreB	394
large	443330	CDS	AAF93589.1	443255	444145	+	transversion	ATG->TTG	M->L	ns	rod shape-determining protein MreC	154
large	443870	CDS	AAF93589.1	443255	444145	+	transition	GAA->AAA	E->K	ns	rod shape-determining protein MreC	267
large	444124	CDS	AAF93589.1	443255	444145	+	transition	GAA->GAG	E->E	s	rod shape-determining protein MreC	165
large	444394	CDS	AAF93590.1	444132	444620	+	transition	GTC->GCC	V->A	ns	rod shape-determining protein MreD	386
large	448519	CDS	AAF93593.1	446688	450563	+	transition	GGT->GAT	G->D	ns	conserved hypothetical protein	398
large	451217	CDS	AAF93594.1	450572	451399	+	transition	CGA->TGA	R->*	ns	conserved hypothetical protein	230
large	452425	CDS	AAF93595.1	451399	452844	+	transversion	GGC->TGC	G->C	ns	tldD protein	227
large	454453	Unknown	N/A	N/A	N/A	N/A	transversion	T->A	N/A	nc	N/A	186
large	456633	CDS	AAF93599.1	456325	456708	-	transition	GTC->ATC	V->I	ns	hypothetical protein	327
large	456917	CDS	AAF93601.1	456859	457296	-	transition	GCC->GTC	A->V	ns	conserved hypothetical protein	297
large	460403	CDS	AAF93603.1	460153	461139	-	transition	GGC->GAC	G->D	ns	immunogenic protein	224
large	463918	CDS	AAF93606.1	463652	465058	+	transition	TGG->TGA	W->*	ns	arginine/ornithine antiporter	7
large	466598	CDS	AAF93608.1	466449	466760	+	transversion	GGT->GGA	G->G	s	ribosomal protein L21	6
large	468202	CDS	AAF93610.1	467249	468436	+	transversion	ATC->ATA	I->I	s	GTP1/Obg family protein	67
large	472376	CDS	AAF93616.1	471723	472571	-	transition	GTA->ATA	V->I	ns	dimethyladenosine transferase	189
large	473698	CDS	AAF93618.1	473534	474829	-	transition	GTG->ATG	V->M	ns	survival protein SurA	111
large	478408	tRNA	tRNA-Asn	478401	478476	-	transition	T->C	N/A	nc	tRNA-Asn	379
large	481917	CDS	AAF93623.1	481683	482873	-	transition	TTG->TTA	L->L	s	membrane-bound lytic murein transglycosylase C	243
large	482966	CDS	AAF93624.1	482912	483184	-	transition	TTC->TTT	F->F	s	conserved hypothetical protein	190
large	483690	CDS	AAF93625.1	483198	484259	-	transition	TGC->TGT	C->C	s	A/G-specific adenine glycosylase	224
large	484014	CDS	AAF93625.1	483198	484259	-	transition	GCC->GCT	A->A	s	A/G-specific adenine glycosylase	291
large	489366	CDS	AAF93632.1	489078	489635	-	transition	TCG->TCA	S->S	s	conserved hypothetical protein	374
large	491911	CDS	AAF93635.1	491296	492333	+	transversion	CGT->AGT	R->S	ns	twitching motility protein PilT	277
large	504508	CDS	AAF93647.1	503761	504657	-	transition	ATG->ATA	M->I	ns	iron-regulated virulence regulatory protein IrgB	261
large	508073	CDS	AAF93650.1	508071	509249	+	transition	TTG->TTA	L->L	s	phosphoglycerate kinase	139
large	510116	CDS	AAF93651.1	509405	510481	+	transition	CCA->TCA	P->S	ns	fructose-bisphosphate aldolase, class II	395
large	514443	Unknown	N/A	N/A	N/A	N/A	transition	C->T	N/A	nc	N/A	230
large	514766	CDS	AAF93658.1	514732	516144	-	transition	GGC->GAC	G->D	ns	pyruvate kinase I	267
large	515075	CDS	AAF93658.1	514732	516144	-	transversion	GCC->GAC	A->D	ns	pyruvate kinase I	228
large	521838	CDS	AAF93662.1	520634	522394	-	transversion	AAA->ATA	K->I	ns	hemolysin, putative	339
large	522136	CDS	AAF93662.1	520634	522394	-	transversion	GAA->TAA	E->*	ns	hemolysin, putative	337
large	550870	CDS	AAF93687.1	550407	552284	-	transversion	ATC->AGC	I->S	ns	RNA polymerase sigma factor RpoD	81
large	551392	CDS	AAF93687.1	550407	552284	-	transversion	TTG->TGG	L->W	ns	RNA polymerase sigma factor RpoD	139
large	554546	CDS	AAF93688.1	554236	554679	-	transition	AGC->AAC	S->N	ns	conserved hypothetical protein	374
large	556979	CDS	AAF93690.1	556338	557150	+	transition	ATC->ATT	I->I	s	beta-ketoadipate enol-lactone hydrolase, putative	243
large	558834	CDS	AAF93693.1	558283	558870	+	transition	CCG->CCA	P->P	s	2-amino-4-hydroxy-6-hydroxymethyldihydropteridine pyrophosphokinase	338
large	561311	CDS	AAF93698.1	561267	562352	+	transition	CCG->CCA	P->P	s	conserved hypothetical protein	268
large	568022	CDS	AAF93703.1	565834	568422	-	transition	GTC->GCC	V->A	ns	DNA mismatch repair protein MutS	183
large	573671	CDS	AAF93709.1	572761	573891	+	transition	GCA->GTA	A->V	ns	sulfate ABC transporter, ATP-binding protein	228
large	575611	CDS	AAF93711.1	574524	575762	+	transition	TAC->TGC	Y->C	ns	recA protein	332
large	579042	CDS	AAF93713.1	576526	579108	+	transition	GGG->GGA	G->G	s	alanyl-tRNA synthetase	299
large	585136	CDS	AAF93719.1	584451	585581	+	transition	ACA->ATA	T->I	ns	oxaloacetate decarboxylase, beta subunit	251
large	593812	CDS	AAF93727.1	593660	594463	-	transition	GTC->ATC	V->I	ns	conserved hypothetical protein	266
large	594851	CDS	AAF93728.1	594667	596052	+	transversion	GTC->GGC	V->G	ns	signal recognition particle protein	295
large	598996	CDS	AAF93733.1	598405	599463	-	transversion	GCG->GCT	A->A	s	protease DegS	230
large	602083	CDS	AAF93736.1	601730	602833	+	transition	CCG->CCA	P->P	s	conserved hypothetical protein	133
large	603443	CDS	AAF93738.1	603057	603485	+	transversion	GAG->GAT	E->D	ns	ribosomal protein L13	223
large	607919	CDS	AAF93745.1	607548	608024	+	transition	ATT->ATC	I->I	s	stringent starvation protein B	234
large	612301	CDS	AAF93750.1	611488	612354	+	transition	CAG->TAG	Q->*	ns	conserved hypothetical protein	297
large	612424	Unknown	N/A	N/A	N/A	N/A	transversion	G->T	N/A	nc	N/A	222
large	612674	Unknown	N/A	N/A	N/A	N/A	transition	C->T	N/A	nc	N/A	N/A
large	612800	Unknown	N/A	N/A	N/A	N/A	transition	C->T	N/A	nc	N/A	395
large	612804	Unknown	N/A	N/A	N/A	N/A	transversion	C->A	N/A	nc	N/A	396
large	612823	Unknown	N/A	N/A	N/A	N/A	transversion	A->T	N/A	nc	N/A	76
large	612825	Unknown	N/A	N/A	N/A	N/A	transversion	T->G	N/A	nc	N/A	267
large	612826	Unknown	N/A	N/A	N/A	N/A	transition	C->T	N/A	nc	N/A	135
large	612827	Unknown	N/A	N/A	N/A	N/A	transition	C->T	N/A	nc	N/A	380
large	612831	Unknown	N/A	N/A	N/A	N/A	transition	C->T	N/A	nc	N/A	121
large	612848	Unknown	N/A	N/A	N/A	N/A	transition	C->T	N/A	nc	N/A	130
large	612989	Unknown	N/A	N/A	N/A	N/A	transversion	A->C	N/A	nc	N/A	355
large	613024	Unknown	N/A	N/A	N/A	N/A	transition	G->A	N/A	nc	N/A	70
large	613033	Unknown	N/A	N/A	N/A	N/A	transition	A->G	N/A	nc	N/A	255
large	613072	Unknown	N/A	N/A	N/A	N/A	transition	C->T	N/A	nc	N/A	187
large	613075	Unknown	N/A	N/A	N/A	N/A	transition	A->G	N/A	nc	N/A	278
large	613144	Unknown	N/A	N/A	N/A	N/A	transition transversion	C->T C->A	N/A	nc	N/A	N/A
large	613263	Unknown	N/A	N/A	N/A	N/A	transition	A->G	N/A	nc	N/A	280
large	613289	Unknown	N/A	N/A	N/A	N/A	transition	C->T	N/A	nc	N/A	369
large	614172	CDS	AAF93753.1	614082	614750	-	transition	GTA->GTG	V->V	s	carbonic anhydrase, putative	181
large	620175	CDS	AAF93759.1	619577	620371	-	transition	GCG->GTG	A->V	ns	3-methyl-2-oxobutanoate hydroxymethyltransferase	184
large	623893	CDS	AAF93764.1	623872	624642	-	transition	GCC->GCT	A->A	s	sugar fermentation stimulation protein	320
large	631770	CDS	AAF93770.1	631333	633627	+	transition	ATG->ATA	M->I	ns	conserved hypothetical protein	268
large	632341	CDS	AAF93770.1	631333	633627	+	transition	CGG->TGG	R->W	ns	conserved hypothetical protein	243
large	639109	CDS	AAF93774.1	638888	639946	+	transition	GGT->GGC	G->G	s	iron(III) ABC transporter, periplasmic iron-compound-binding protein	223
large	641983	CDS	AAF93776.1	641655	642686	+	transition	GCG->GTG	A->V	ns	iron(III) ABC transporter, ATP-binding protein	243
large	648634	CDS	AAF93779.1	646876	648789	-	transition	GGT->GGC	G->G	s	beta-N-acetylhexosaminidase	30
large	652539	CDS	AAF93783.1	652486	653469	-	transversion	CGC->AGC	R->S	ns	peptide ABC transporter, ATP-binding protein	142
large	656622	CDS	AAF93786.1	655656	657326	-	transition	GGC->GGT	G->G	s	peptide ABC transporter, periplasmic peptide-binding protein	339
large	659772	CDS	AAF93788.1	658237	661770	-	transversion	GGG->TGG	G->W	ns	sensory box sensor histidine kinase/response regulator	166
large	667063	CDS	AAF93794.1	666289	667389	+	transition	AAT->GAT	N->D	ns	conserved hypothetical protein	282
large	667453	CDS	AAF93795.1	667298	670519	+	transition	TTA->TTG	L->L	s	multidrug resistance protein, putative	67
large	668980	CDS	AAF93795.1	667298	670519	+	transition	ATA->ATG	I->M	ns	multidrug resistance protein, putative	169
large	674883	CDS	AAF93799.1	674831	675883	-	transition	GGT->GAT	G->D	ns	outer membrane protein OmpU	75
large	674884	CDS	AAF93799.1	674831	675883	-	transversion	GGT->TGT	G->C	ns	outer membrane protein OmpU	182
large	674887	CDS	AAF93799.1	674831	675883	-	transversion transversion	GTT->CTT GTT->TTT	V->L V->F	ns ns	outer membrane protein OmpU	N/A
large	675273	CDS	AAF93799.1	674831	675883	-	transition	GCT->GTT	A->V	ns	outer membrane protein OmpU	139
large	676182	Unknown	N/A	N/A	N/A	N/A	transition	C->T	N/A	nc	N/A	386
large	676781	CDS	AAF93800.1	676408	676884	+	transversion	CCG->CAG	P->Q	ns	transcription elongation factor GreA	228
large	681577	CDS	AAF93805.1	680991	682331	+	transversion	CGT->CTT	R->L	ns	phosphoglucomutase/phosphomannomutase family protein MrsA	28
large	682232	CDS	AAF93805.1	680991	682331	+	transversion	GGT->GGA	G->G	s	phosphoglucomutase/phosphomannomutase family protein MrsA	259
large	684801	CDS	AAF93808.1	683828	685315	+	transition	GTA->GCA	V->A	ns	N utilization substance protein A	379
large	689780	CDS	AAF93812.1	689616	689885	+	transition	GGT->GGC	G->G	s	ribosomal protein S15	385
large	692531	CDS	AAF93814.1	692493	693404	+	transition	TTG->TTA	L->L	s	conserved hypothetical protein	134
large	693059	CDS	AAF93814.1	692493	693404	+	transition	GAA->GAG	E->E	s	conserved hypothetical protein	251
large	693227	CDS	AAF93814.1	692493	693404	+	transition	AAG->AAA	K->K	s	conserved hypothetical protein	276
large	694305	CDS	AAF93816.1	693957	695294	+	transition	CAA->TAA	Q->*	ns	conserved hypothetical protein	123
large	694516	CDS	AAF93816.1	693957	695294	+	transition	ACC->ATC	T->I	ns	conserved hypothetical protein	291
large	697749	CDS	AAF93819.1	697358	699412	-	transition	GTG->GCG	V->A	ns	c-di-GMP phosphodiesterase A-related protein	332
large	697864	CDS	AAF93819.1	697358	699412	-	transversion	ATC->CTC	I->L	ns	c-di-GMP phosphodiesterase A-related protein	299
large	698661	CDS	AAF93819.1	697358	699412	-	transition	ACC->ATC	T->I	ns	c-di-GMP phosphodiesterase A-related protein	374
large	699696	CDS	AAF93820.1	699645	700172	+	transition	CGA->TGA	R->*	ns	conserved hypothetical protein	206
large	700454	CDS	AAF93821.1	700108	700659	+	transition	CTT->CCT	L->P	ns	acetyltransferase, putative	262
large	701205	CDS	AAF93823.1	701138	701623	+	transition	ACC->ATC	T->I	ns	ribosomal-protein-alanine acetyltransferase	380
large	708717	CDS	AAF93828.1	707980	709293	+	transition	TCG->TCA	S->S	s	branched chain amino acid transport system II carrier protein	18
large	710243	Unknown	N/A	N/A	N/A	N/A	transversion transition	G->T G->A	N/A	nc	N/A	N/A
large	712728	CDS	AAF93830.1	712398	713732	+	transition	CCG->TCG	P->S	ns	sigma-54 dependent transcriptional regulator	396
large	712993	CDS	AAF93830.1	712398	713732	+	transition	ATT->ACT	I->T	ns	sigma-54 dependent transcriptional regulator	285
large	719001	CDS	AAF93837.1	717667	719913	+	transversion	GCC->GCA	A->A	s	phosphoenolpyruvate-protein phosphotransferase	294
large	720770	CDS	AAF93839.1	720746	721561	+	transition	CCC->TCC	P->S	ns	prolipoprotein diacylglyceryl transferase	338
large	727506	CDS	AAF93845.1	726045	727622	+	transition	ATC->GTC	I->V	ns	MviN protein	285
large	727913	CDS	AAF93846.1	727691	728659	+	transition	CGC->TGC	R->C	ns	riboflavin kinase/FMN adenylyltransferase	275
large	740639	CDS	AAF93857.1	739877	740869	+	transition	CCA->TCA	P->S	ns	beta-hexosaminidase	380
large	741333	CDS	AAF93858.1	740896	741609	-	transversion	GAT->TAT	D->Y	ns	response regulator	76
large	742062	CDS	AAF93859.1	741619	743295	-	transition	AAC->GAC	N->D	ns	conserved hypothetical protein	78
large	742131	CDS	AAF93859.1	741619	743295	-	transition	GCG->ACG	A->T	ns	conserved hypothetical protein	81
large	742259	CDS	AAF93859.1	741619	743295	-	transversion	CTG->CAG	L->Q	ns	conserved hypothetical protein	395
large	742266	CDS	AAF93859.1	741619	743295	-	transition	GCC->ACC	A->T	ns	conserved hypothetical protein	123
large	743136	CDS	AAF93859.1	741619	743295	-	transversion	GGC->TGC	G->C	ns	conserved hypothetical protein	233
large	743402	Unknown	N/A	N/A	N/A	N/A	transition	G->A	N/A	nc	N/A	276
large	743406	Unknown	N/A	N/A	N/A	N/A	transition	A->G	N/A	nc	N/A	338
large	743526	Unknown	N/A	N/A	N/A	N/A	transition	C->T	N/A	nc	N/A	296
large	743698	CDS	AAF93860.1	743537	744610	+	transversion	CGC->CGA	R->R	s	phospho-2-dehydro-3-deoxyheptonate aldolase, tyr-sensitive	338
large	744712	CDS	AAF93861.1	744623	745750	+	transition	GTG->GTA	V->V	s	chorismate mutase/prephenate dehydrogenase	94
large	748559	CDS	AAF93865.1	748388	750334	+	transition	CGT->TGT	R->C	ns	soluble lytic murein transglycosylase	190
large	748999	CDS	AAF93865.1	748388	750334	+	transition	ATC->ATT	I->I	s	soluble lytic murein transglycosylase	294
large	749098	CDS	AAF93865.1	748388	750334	+	transition	AGC->AGT	S->S	s	soluble lytic murein transglycosylase	19
large	750723	Unknown	N/A	N/A	N/A	N/A	transversion	T->A	N/A	nc	N/A	339
large	754743	Unknown	N/A	N/A	N/A	N/A	transition	C->T	N/A	nc	N/A	374
large	756130	Unknown	N/A	N/A	N/A	N/A	transition	A->G	N/A	nc	N/A	7
large	757198	CDS	AAF93873.1	756974	757735	-	transversion	CTC->ATC	L->I	ns	conserved hypothetical protein	165
large	758025	CDS	AAF93874.1	757854	758828	+	transversion	AAA->CAA	K->Q	ns	ribosomal large subunit pseudouridine synthase D	374
large	760185	CDS	AAF93876.1	759678	762251	+	transition	GAA->AAA	E->K	ns	clpB protein	140
large	768079	Unknown	N/A	N/A	N/A	N/A	transition	C->T	N/A	nc	N/A	276
large	768728	CDS	AAF93880.1	768554	769276	+	transition	CAA->TAA	Q->*	ns	NADPH-flavin oxidoreductase	261
large	768875	CDS	AAF93880.1	768554	769276	+	transition	GCG->ACG	A->T	ns	NADPH-flavin oxidoreductase	256
large	768890	CDS	AAF93880.1	768554	769276	+	transition	CAA->TAA	Q->*	ns	NADPH-flavin oxidoreductase	296
large	769058	CDS	AAF93880.1	768554	769276	+	transition	CGC->TGC	R->C	ns	NADPH-flavin oxidoreductase	14
large	775461	CDS	AAF93887.1	775324	776895	-	transversion	ACC->CCC	T->P	ns	exopolyphosphatase	336
large	775752	CDS	AAF93887.1	775324	776895	-	transversion	GAT->TAT	D->Y	ns	exopolyphosphatase	11
large	777043	CDS	AAF93888.1	776807	778912	-	transition	GCT->ACT	A->T	ns	polyphosphate kinase	243
large	777549	CDS	AAF93888.1	776807	778912	-	transition	ACC->ATC	T->I	ns	polyphosphate kinase	292
large	783276	CDS	AAF93891.1	782965	783786	+	transition	ACG->ACA	T->T	s	phosphate ABC transporter, ATP-binding protein	296
large	784434	CDS	AAF93892.1	783820	784530	+	transition	AAC->AAT	N->N	s	phosphate transport system regulatory protein PhoU	88
large	790967	CDS	AAF93901.1	790752	792065	+	transition	GGC->GGT	G->G	s	isocitrate lyase	228
large	791291	CDS	AAF93901.1	790752	792065	+	transition	GCG->GCA	A->A	s	isocitrate lyase	261
large	795540	CDS	AAF93907.1	795488	795820	+	transversion	GGC->GTC	G->V	ns	conserved hypothetical protein	6
large	795691	CDS	AAF93907.1	795488	795820	+	transition	GTG->GTA	V->V	s	conserved hypothetical protein	235
large	795912	CDS	AAF93908.1	795842	797695	+	transition	GCA->GTA	A->V	ns	protein-export membrane protein SecD	319
large	800032	CDS	AAF93911.1	799807	800541	+	transversion	TTA->GTA	L->V	ns	RNA methyltransferase, TrmH family	379
large	803926	CDS	AAF93917.1	803810	805660	+	transition	GGA->GGG	G->G	s	chaperone protein HscA	296
large	805327	CDS	AAF93917.1	803810	805660	+	transition	GAC->GAT	D->D	s	chaperone protein HscA	338
large	806675	CDS	AAF93920.1	806430	807764	+	transversion	GAT->GAG	D->E	ns	peptidase B	282
large	810410	CDS	AAF93923.1	809905	811086	+	transversion	ATC->AGC	I->S	ns	conserved hypothetical protein	69
large	810434	CDS	AAF93923.1	809905	811086	+	transversion	TGG->TTG	W->L	ns	conserved hypothetical protein	113
large	810726	CDS	AAF93923.1	809905	811086	+	transversion	CCT->CCA	P->P	s	conserved hypothetical protein	273
large	812985	CDS	AAF93925.1	812247	813515	+	transition	GCG->ACG	A->T	ns	histidyl-tRNA synthetase	33
large	815388	Unknown	N/A	N/A	N/A	N/A	transversion	C->G	N/A	nc	N/A	281
large	818028	Unknown	N/A	N/A	N/A	N/A	transition	G->A	N/A	nc	N/A	11
large	819597	CDS	AAF93931.1	818473	819813	-	transversion	TTC->ATC	F->I	ns	exodeoxyribonuclease VII, large subunit	235
large	822441	CDS	AAF93933.1	821591	823144	+	transition	GAG->GGG	E->G	ns	GMP synthase	276
large	824400	CDS	AAF93934.1	823380	825104	+	transition	CCT->TCT	P->S	ns	chitinase, putative	304
large	825317	CDS	AAF93935.1	825295	825888	+	transition	CCA->CTA	P->L	ns	conserved hypothetical protein	299
large	829373	CDS	AAF93938.1	828824	830011	-	transition	CCG->CCA	P->P	s	vibriobactin-specific isochorismate synthase	299
large	830081	Unknown	N/A	N/A	N/A	N/A	transition	C->T	N/A	nc	N/A	379
large	830092	Unknown	N/A	N/A	N/A	N/A	transition	A->G	N/A	nc	N/A	N/A
large	831782	CDS	AAF93940.1	830979	832295	-	transversion	GCT->TCT	A->S	ns	vibriobactin synthesis protein, putative	116
large	832257	CDS	AAF93940.1	830979	832295	-	transition	CGC->CGT	R->R	s	vibriobactin synthesis protein, putative	274
large	832485	CDS	AAF93941.1	832473	833450	+	transition	ATT->GTT	I->V	ns	ferric vibriobactin ABC transporter, periplasmic ferric vibriobactin-binding protein	189
large	832535	CDS	AAF93941.1	832473	833450	+	transition	CTG->CTA	L->L	s	ferric vibriobactin ABC transporter, periplasmic ferric vibriobactin-binding protein	134
large	840868	CDS	AAF93949.1	840442	841992	-	transversion	TTC->TTA	F->L	ns	sodium/alanine symporter	75
large	841083	CDS	AAF93949.1	840442	841992	-	transversion	ATC->CTC	I->L	ns	sodium/alanine symporter	70
large	841287	CDS	AAF93949.1	840442	841992	-	transition	CTC->TTC	L->F	ns	sodium/alanine symporter	119
large	841775	CDS	AAF93949.1	840442	841992	-	transition	ACC->ATC	T->I	ns	sodium/alanine symporter	123
large	846059	CDS	AAF93955.1	845594	846277	-	transition	ACC->ACT	T->T	s	transcriptional regulator CitB	321
large	847178	CDS	AAF93956.1	846291	847988	-	transition	GTT->ATT	V->I	ns	sensor kinase citA	368
large	849076	CDS	AAF93957.1	848059	849360	-	transition	ATC->ATT	I->I	s	oxaloacetate decarboxylase, beta subunit	212
large	850187	Unknown	N/A	N/A	N/A	N/A	transition	T->C	N/A	nc	N/A	3
large	855842	CDS	AAF93963.1	855395	856999	+	transversion	GCG->TCG	A->S	ns	citrate lyase, alpha subunit	274
large	858278	CDS	AAF93965.1	857510	858451	+	transition	GCG->ACG	A->T	ns	citG protein	374
large	858379	CDS	AAF93965.1	857510	858451	+	transition	GGC->GGT	G->G	s	citG protein	374
large	858399	CDS	AAF93965.1	857510	858451	+	transition	GCC->GTC	A->V	ns	citG protein	256
large	858525	Unknown	N/A	N/A	N/A	N/A	transition	A->G	N/A	nc	N/A	379
large	860980	CDS	AAF93970.1	860793	862409	+	transversion	AAC->ACC	N->T	ns	conserved hypothetical protein	397
large	863598	CDS	AAF93973.1	863293	865062	+	transition	GCG->GCA	A->A	s	hypothetical protein	251
large	864036	CDS	AAF93973.1	863293	865062	+	transversion	GGT->GGG	G->G	s	hypothetical protein	132
large	867306	CDS	AAF93976.1	866877	869816	-	transversion	CCA->CCC	P->P	s	helicase-related protein	284
large	873024	Unknown	N/A	N/A	N/A	N/A	transition	A->G	N/A	nc	N/A	N/A
large	915951	CDS	AAF94012.1	915830	916141	+	transition	GGC->GAC	G->D	ns	conserved hypothetical protein	230
large	918800	CDS	AAF94015.1	918531	919415	-	transition	GCC->ACC	A->T	ns	conserved hypothetical protein	256
large	923119	CDS	AAF94018.1	922535	923680	+	transition	GGC->GGT	G->G	s	dnaJ protein	111
large	925216	CDS	AAF94021.1	924751	925353	+	transition	GAA->AAA	E->K	ns	hypothetical protein	125
large	928113	CDS	AAF94025.1	927386	928945	+	transition	CCA->CTA	P->L	ns	conserved hypothetical protein	393
large	929479	CDS	AAF94026.1	929014	929595	+	transition	CTG->TTG	L->L	s	yfhC protein	374
large	940593	CDS	AAF94039.1	940510	940608	-	transition	ATT->GTT	I->V	ns	hypothetical protein	166
large	941123	Unknown	N/A	N/A	N/A	N/A	transversion	T->G	N/A	nc	N/A	135
large	941151	Unknown	N/A	N/A	N/A	N/A	transversion	C->G	N/A	nc	N/A	81
large	941362	CDS	AAF94042.1	941191	942795	+	transition	GCT->ACT	A->T	ns	conserved hypothetical protein	275
large	948674	CDS	AAF94051.1	947527	949407	-	transversion	GAG->GTG	E->V	ns	1-deoxyxylulose-5-phosphate synthase	290
large	949894	CDS	AAF94052.1	949427	950311	-	transversion	CTC->ATC	L->I	ns	geranyltranstransferase	398
large	950132	CDS	AAF94052.1	949427	950311	-	transition	GAG->GAA	E->E	s	geranyltranstransferase	374
large	951535	CDS	AAF94054.1	950910	951674	+	transversion	GAT->GCT	D->A	ns	chemotaxis protein PomA	123
large	951727	CDS	AAF94055.1	951686	952642	+	transversion	TTG->TTT	L->F	ns	chemotaxis protein PomB	132
large	952982	CDS	AAF94056.1	952850	954397	+	transversion	GTG->TTG	V->L	ns	thiamin biosynthesis protein ThiI	165
large	959946	CDS	AAF94062.1	958844	960418	-	transition	CGC->CAC	R->H	ns	GGDEF family protein	268
large	960484	Unknown	N/A	N/A	N/A	N/A	transversion	T->G	N/A	nc	N/A	111
large	963138	CDS	AAF94064.1	962796	963659	-	transition	GGT->GGC	G->G	s	conserved hypothetical protein	369
large	964264	CDS	AAF94065.1	963690	964286	+	transversion	CAG->CCG	Q->P	ns	syd protein	220
large	971069	CDS	AAF94072.1	969792	971228	+	transversion	ATC->ATA	I->I	s	PTS system, trehalose-specific IIBC component	33
large	975394	CDS	AAF94076.1	975111	978221	+	transversion	TTC->TGC	F->C	ns	multidrug resistance protein, putative	290
large	983872	CDS	AAF94083.1	983533	984942	+	transition	GCT->ACT	A->T	ns	polysaccharide export protein, putative	266
large	985905	CDS	AAF94084.1	984939	986159	+	transversion	AAT->CAT	N->H	ns	hypothetical protein	165
large	987558	CDS	AAF94086.1	986601	987941	+	transition	ACC->GCC	T->A	ns	capK protein, putative	379
large	990393	CDS	AAF94089.1	990173	990925	+	transversion	GTG->GGG	V->G	ns	UDP-N-acetyl-D-mannosamine transferase	294
large	991451	CDS	AAF94090.1	991121	991936	+	transition	ATG->GTG	M->V	ns	hypothetical protein	24
large	993907	CDS	AAF94092.1	993632	996505	+	transition	GGT->GGC	G->G	s	hemolysin-related protein	165
large	996159	CDS	AAF94092.1	993632	996505	+	transversion	CTG->CAG	L->Q	ns	hemolysin-related protein	2
large	998113	Unknown	N/A	N/A	N/A	N/A	transition	C->T	N/A	nc	N/A	165
large	999604	CDS	AAF94096.1	999247	1000644	+	transversion	ATT->TTT	I->F	ns	capsular polysaccharide biosynthesis glycosyltransferase, putative	279
large	1012016	CDS	AAF94109.1	1011043	1012218	-	transition	ACC->ATC	T->I	ns	D-alanyl-D-alanine carboxypeptidase	331
large	1014112	CDS	AAF94111.1	1013101	1014222	-	transition	GTG->GTA	V->V	s	rod shape-determining protein RodA	380
large	1015969	CDS	AAF94112.1	1014219	1016135	-	transition	AAC->AGC	N->S	ns	penicillin-binding protein 2	260
large	1017610	CDS	AAF94115.1	1017001	1018029	-	transition	ACG->ACA	T->T	s	DNA polymerase III, delta subunit	166
large	1024315	CDS	AAF94121.1	1023616	1024491	-	transversion	GTG->GTC	V->V	s	hemolysin, putative	391
large	1024408	CDS	AAF94121.1	1023616	1024491	-	transition	GAG->GAA	E->E	s	hemolysin, putative	6
large	1028524	CDS	AAF94125.1	1027841	1029034	+	transversion	TTG->TTT	L->F	ns	VisC-related protein	251
large	1033588	CDS	AAF94131.1	1033266	1034018	-	transversion	CCC->CAC	P->H	ns	cysZ protein	374
large	1047068	CDS	AAF94144.1	1046614	1047135	-	transition	TGG->TAG	W->*	ns	regulatory protein ToxS	133
large	1047744	CDS	AAF94145.1	1047145	1048029	-	transversion	CGC->AGC	R->S	ns	cholera toxin transcriptional activator	233
large	1050397	Unknown	N/A	N/A	N/A	N/A	transition	C->T	N/A	nc	N/A	165
large	1055077	CDS	AAF94152.1	1054966	1056630	-	transition	GGC->GGT	G->G	s	asparagine synthetase B, glutamine-hydrolyzing	291
large	1060033	CDS	AAF94155.1	1059724	1060860	-	transition	GGC->GGT	G->G	s	N-acetylglucosamine-6-phosphate deacetylase	235
large	1063804	CDS	AAF94158.1	1063148	1064818	+	transversion	TCT->TCG	S->S	s	glutaminyl-tRNA synthetase	230
large	1064873	Unknown	N/A	N/A	N/A	N/A	transition	G->A	N/A	nc	N/A	380
large	1073397	CDS	AAF94163.1	1073175	1073771	+	transversion	CAG->AAG	Q->K	ns	dedD protein	295
large	1087216	Unknown	N/A	N/A	N/A	N/A	transition	C->T	N/A	nc	N/A	189
large	1088898	Unknown	N/A	N/A	N/A	N/A	transition	C->T	N/A	nc	N/A	260
large	1089155	Unknown	N/A	N/A	N/A	N/A	transition	C->T	N/A	nc	N/A	380
large	1089360	Unknown	N/A	N/A	N/A	N/A	transversion	G->T	N/A	nc	N/A	181
large	1090477	CDS	AAF94180.1	1090256	1091623	+	transition	ATG->ATA	M->I	ns	LuxO repressor protein	317
large	1090527	CDS	AAF94180.1	1090256	1091623	+	transversion	GCG->GAG	A->E	ns	LuxO repressor protein	369
large	1090529	CDS	AAF94180.1	1090256	1091623	+	transversion	CAA->AAA	Q->K	ns	LuxO repressor protein	233
large	1090542	CDS	AAF94180.1	1090256	1091623	+	transversion	ATC->AGC	I->S	ns	LuxO repressor protein	N/A
large	1090547	CDS	AAF94180.1	1090256	1091623	+	transition	CCG->TCG	P->S	ns	LuxO repressor protein	266
large	1090557	CDS	AAF94180.1	1090256	1091623	+	transition	GCG->GTG	A->V	ns	LuxO repressor protein	N/A
large	1090565	CDS	AAF94180.1	1090256	1091623	+	transversion	CTG->GTG	L->V	ns	LuxO repressor protein	361
large	1090572	CDS	AAF94180.1	1090256	1091623	+	transversion	GTC->GGC	V->G	ns	LuxO repressor protein	249
large	1090598	CDS	AAF94180.1	1090256	1091623	+	transition	GCC->ACC	A->T	ns	LuxO repressor protein	279
large	1090734	CDS	AAF94180.1	1090256	1091623	+	transition	GGC->GAC	G->D	ns	LuxO repressor protein	369
large	1090898	CDS	AAF94180.1	1090256	1091623	+	transition	GAG->AAG	E->K	ns	LuxO repressor protein	292
large	1090911	CDS	AAF94180.1	1090256	1091623	+	transition	GCG->GTG	A->V	ns	LuxO repressor protein	N/A
large	1090937	CDS	AAF94180.1	1090256	1091623	+	transition	CTC->TTC	L->F	ns	LuxO repressor protein	N/A
large	1091189	CDS	AAF94180.1	1090256	1091623	+	transition	GAG->AAG	E->K	ns	LuxO repressor protein	378
large	1091190	CDS	AAF94180.1	1090256	1091623	+	transition	GAG->GGG	E->G	ns	LuxO repressor protein	379
large	1091205	CDS	AAF94180.1	1090256	1091623	+	transversion	CTG->CGG	L->R	ns	LuxO repressor protein	188
large	1091211	CDS	AAF94180.1	1090256	1091623	+	transition	GGC->GAC	G->D	ns	LuxO repressor protein	237
large	1091214	CDS	AAF94180.1	1090256	1091623	+	transition	TTT->TCT	F->S	ns	LuxO repressor protein	252
large	1091289	CDS	AAF94180.1	1090256	1091623	+	transition	TGG->TAG	W->*	ns	LuxO repressor protein	379
large	1092384	CDS	AAF94182.1	1091957	1092847	-	transition	ACT->ATT	T->I	ns	conserved hypothetical protein	244
large	1093094	Unknown	N/A	N/A	N/A	N/A	transition	G->A	N/A	nc	N/A	393
large	1094196	Unknown	N/A	N/A	N/A	N/A	transversion	G->T	N/A	nc	N/A	291
large	1097209	CDS	AAF94190.1	1097094	1097534	+	transversion	GTG->GAG	V->E	ns	inosine monophosphate dehydrogenase-related protein	165
large	1111289	Unknown	N/A	N/A	N/A	N/A	transversion	G->T	N/A	nc	N/A	11
large	1114657	Unknown	N/A	N/A	N/A	N/A	transition	C->T	N/A	nc	N/A	189
large	1114938	CDS	AAF94205.1	1114754	1116208	+	transversion	CGA->CCA	R->P	ns	fatty oxidation complex, beta subunit	102
large	1116697	CDS	AAF94206.1	1116160	1118334	+	transition	CCT->TCT	P->S	ns	fatty oxidation complex, alpha subunit	240
large	1116887	CDS	AAF94206.1	1116160	1118334	+	transition	GAC->GGC	D->G	ns	fatty oxidation complex, alpha subunit	4
large	1117844	CDS	AAF94206.1	1116160	1118334	+	transversion	GTC->GGC	V->G	ns	fatty oxidation complex, alpha subunit	116
large	1119249	CDS	AAF94208.1	1119087	1119986	-	transversion	GAT->GAA	D->E	ns	transcriptional regulator, LysR family	240
large	1121772	CDS	AAF94211.1	1121602	1122000	+	transition	CAT->CAC	H->H	s	conserved hypothetical protein	11
large	1122297	CDS	AAF94212.1	1122132	1122677	+	transversion	ACC->TCC	T->S	ns	adenine phosphoribosyltransferase	252
large	1122372	CDS	AAF94212.1	1122132	1122677	+	transversion	GTG->TTG	V->L	ns	adenine phosphoribosyltransferase	280
large	1125691	CDS	AAF94215.1	1125189	1125791	+	transversion	GCA->GAA	A->E	ns	recombination protein RecR	371
large	1125912	CDS	AAF94216.1	1125901	1126152	-	transition	CGA->TGA	R->*	ns	proteinase inhibitor, putative	291
large	1129402	CDS	AAF94220.1	1128906	1129973	-	transition	ACG->ATG	T->M	ns	cysteine synthase/cystathionine beta-synthase family protein	158
large	1131749	CDS	AAF94223.1	1131573	1132004	+	transition	GAC->GAT	D->D	s	lipoprotein-related protein	281
large	1133186	Unknown	N/A	N/A	N/A	N/A	transversion	G->T	N/A	nc	N/A	297
large	1134643	CDS	AAF94226.1	1133241	1135322	+	transition	GGT->GAT	G->D	ns	conserved hypothetical protein	263
large	1141027	CDS	AAF94232.1	1139652	1142918	+	transversion	CAC->CTC	H->L	ns	chitinase, putative	380
large	1144643	CDS	AAF94234.1	1144122	1144664	+	transition	ACC->ACT	T->T	s	conserved hypothetical protein	181
large	1145656	CDS	AAF94236.1	1145513	1146001	-	transition	GCC->ACC	A->T	ns	hypothetical protein	385
large	1149901	CDS	AAF94242.1	1149401	1149985	+	transition	GCC->GCT	A->A	s	hypothetical protein	6
large	1154107	CDS	AAF94245.1	1152631	1154241	+	transversion	GAA->TAA	E->*	ns	response regulator	262
large	1154748	CDS	AAF94246.1	1154258	1155601	+	transition	GCG->GTG	A->V	ns	response regulator	363
large	1154900	CDS	AAF94246.1	1154258	1155601	+	transition	GGG->AGG	G->R	ns	response regulator	299
large	1158886	CDS	AAF94250.1	1158674	1160305	+	transversion	TTA->TTT	L->F	ns	oligopeptide ABC transporter, periplasmic oligopeptide-binding protein	372
large	1162274	CDS	AAF94252.1	1161388	1162290	+	transversion	GAT->GCT	D->A	ns	oligopeptide ABC transporter, permease protein	70
large	1170640	Unknown	N/A	N/A	N/A	N/A	transition	G->A	N/A	nc	N/A	243
large	1182087	CDS	AAF94271.1	1181963	1183015	+	transition	GTC->GCC	V->A	ns	biotin synthase	276
large	1185785	CDS	AAF94275.1	1185727	1185936	-	transversion	CTG->CAG	L->Q	ns	hypothetical protein	237
large	1188171	CDS	AAF94278.1	1187661	1188386	+	transition	CCG->TCG	P->S	ns	oxidoreductase, short-chain dehydrogenase/reductase family	229
large	1198268	CDS	AAF94289.1	1198173	1198586	-	transition	GGT->AGT	G->S	ns	DNA-binding protein H-NS	18
large	1207458	CDS	AAF94297.1	1207022	1207795	+	transition	ACC->ATC	T->I	ns	imidazoleglycerol-phosphate synthase, cyclase subunit	280
large	1207909	CDS	AAF94298.1	1207792	1208424	+	transition	TAT->CAT	Y->H	ns	phosphoribosyl-AMP cyclohydrolase/phosphoribosyl-ATP pyrophosphohydrolase	283
large	1211832	CDS	AAF94300.1	1209658	1211883	+	transition	GTG->GTA	V->V	s	isocitrate dehydrogenase	71
large	1212073	CDS	AAF94301.1	1211982	1212212	-	transition	GCC->GTC	A->V	ns	cold shock-like protein CspD	75
large	1216031	CDS	AAF94304.1	1215374	1217050	-	transversion	ATC->ATA	I->I	s	conserved hypothetical protein	336
large	1217357	CDS	AAF94305.1	1217252	1217530	-	transition	GGC->GGT	G->G	s	glutaredoxin 1	212
large	1219393	CDS	AAF94307.1	1219162	1220016	-	transition	ATT->ATC	I->I	s	conserved hypothetical protein	385
large	1221184	CDS	AAF94308.1	1220324	1221970	-	transition	GAG->AAG	E->K	ns	glutamate decarboxylase, putative	369
large	1221899	CDS	AAF94308.1	1220324	1221970	-	transition	GGT->GGC	G->G	s	glutamate decarboxylase, putative	182
large	1223746	CDS	AAF94311.1	1223704	1224639	-	transversion	TTT->TTG	F->L	ns	hypothetical protein	391
large	1224171	CDS	AAF94311.1	1223704	1224639	-	transversion	ACC->CCC	T->P	ns	hypothetical protein	89
large	1224488	CDS	AAF94311.1	1223704	1224639	-	transition	GTT->GCT	V->A	ns	hypothetical protein	206
large	1224558	CDS	AAF94311.1	1223704	1224639	-	transversion	GAA->TAA	E->*	ns	hypothetical protein	318
large	1224662	Unknown	N/A	N/A	N/A	N/A	transversion	T->G	N/A	nc	N/A	273
large	1226307	Unknown	N/A	N/A	N/A	N/A	transversion	A->T	N/A	nc	N/A	292
large	1234385	CDS	AAF94321.1	1234164	1234901	-	transition	GTC->ATC	V->I	ns	hypothetical protein	296
large	1238291	CDS	AAF94325.1	1238131	1239906	+	transition	GCG->GTG	A->V	ns	aspartyl-tRNA synthetase	299
large	1241082	CDS	AAF94327.1	1240683	1242059	-	transversion	AAC->AAA	N->K	ns	proton/glutamate symporter	166
large	1262259	CDS	AAF94347.1	1261737	1263503	-	transition	GCG->GCA	A->A	s	malate oxidoreductase	338
large	1263489	CDS	AAF94347.1	1261737	1263503	-	transition	AAT->AAC	N->N	s	malate oxidoreductase	223
large	1265181	CDS	AAF94349.1	1264443	1265660	-	transition	CGT->CGC	R->R	s	phosphoribosylaminoimidazole-succinocarboxamide synthase, putative	276
large	1266130	Unknown	N/A	N/A	N/A	N/A	transition	A->G	N/A	nc	N/A	223
large	1266147	Unknown	N/A	N/A	N/A	N/A	transition	A->G	N/A	nc	N/A	386
large	1269126	CDS	AAF94355.1	1268626	1269315	-	transition	GCT->ACT	A->T	ns	hypothetical protein	256
large	1269145	CDS	AAF94355.1	1268626	1269315	-	transition	CAG->CAA	Q->Q	s	hypothetical protein	297
large	1273459	CDS	AAF94358.1	1273421	1273888	+	transversion	GTC->GTA	V->V	s	conserved hypothetical protein	379
large	1276289	Unknown	N/A	N/A	N/A	N/A	transversion	G->T	N/A	nc	N/A	207
large	1280974	CDS	AAF94364.1	1280561	1281769	-	transition	GCG->ACG	A->T	ns	imidazolonepropionase	297
large	1281510	CDS	AAF94364.1	1280561	1281769	-	transition	CCC->CTC	P->L	ns	imidazolonepropionase	293
large	1284926	CDS	AAF94369.1	1284869	1285663	+	transition	CCT->TCT	P->S	ns	hypothetical protein	391
large	1285651	CDS	AAF94369.1	1284869	1285663	+	transition	TTT->TTC	F->F	s	hypothetical protein	294
large	1287935	CDS	AAF94371.1	1287843	1290206	-	transition	GAT->AAT	D->N	ns	DNA polymerase II	233
large	1288823	CDS	AAF94371.1	1287843	1290206	-	transversion	TTT->ATT	F->I	ns	DNA polymerase II	180
large	1291098	CDS	AAF94372.1	1290582	1291226	+	transition	CTC->TTC	L->F	ns	transcriptional regulator, LuxR family	398
large	1294798	CDS	AAF94375.1	1294556	1295674	+	transversion	ATT->ATG	I->M	ns	GGDEF family protein	223
large	1296499	CDS	AAF94378.1	1296447	1297430	+	transition	GCA->GTA	A->V	ns	phenylalanyl-tRNA synthetase, alpha chain	243
large	1301054	CDS	AAF94383.1	1300708	1301487	-	transversion	ACC->AAC	T->N	ns	hypothetical protein	385
large	1304628	CDS	AAF94388.1	1304034	1304909	-	transition	CTG->CTA	L->L	s	conserved hypothetical protein	379
large	1305542	CDS	AAF94390.1	1305068	1305955	-	transition	GAA->GAG	E->E	s	cytidine deaminase	243
large	1308104	CDS	AAF94393.1	1307196	1308620	-	transition	ATT->GTT	I->V	ns	exodeoxyribonuclease I	197
large	1308879	CDS	AAF94394.1	1308766	1310181	-	transition	GAT->AAT	D->N	ns	sodium/dicarboxylate symporter	293
large	1315181	CDS	AAF94401.1	1314825	1315853	+	transition	AAG->AAA	K->K	s	succinylglutamate desuccinylase	243
large	1317877	Unknown	N/A	N/A	N/A	N/A	transversion	G->C	N/A	nc	N/A	190
large	1322043	CDS	AAF94409.1	1321872	1322771	-	transition	AAC->AAT	N->N	s	conserved hypothetical protein	315
large	1329395	CDS	AAF94416.1	1329125	1329862	-	transition	CCC->CCT	P->P	s	3-demethylubiquinone-9 3-methyltransferase	297
large	1330460	CDS	AAF94417.1	1330214	1332898	+	transversion	AGT->CGT	S->R	ns	DNA gyrase, subunit A	239
large	1330461	CDS	AAF94417.1	1330214	1332898	+	transversion	AGT->ATT	S->I	ns	DNA gyrase, subunit A	N/A
large	1335154	Unknown	N/A	N/A	N/A	N/A	transversion	C->A	N/A	nc	N/A	371
large	1339833	CDS	AAF94424.1	1339330	1340715	+	transition	GCC->GCT	A->A	s	hypothetical protein	398
large	1353285	Unknown	N/A	N/A	N/A	N/A	transition	C->T	N/A	nc	N/A	299
large	1356756	Unknown	N/A	N/A	N/A	N/A	transition	T->C	N/A	nc	N/A	379
large	1359248	CDS	AAF94443.1	1359021	1360343	+	transition	CGA->CGG	R->R	s	6-phospho-beta-glucosidase	359
large	1360771	CDS	AAF94444.1	1360366	1361124	+	transition	TAT->CAT	Y->H	ns	conserved hypothetical protein	73
large	1368685	CDS	AAF94449.1	1368641	1369351	-	transition	CAC->TAC	H->Y	ns	DNA polymerase III, epsilon subunit, putative	19
large	1369789	CDS	AAF94450.1	1369348	1371261	-	transition	TGT->TGC	C->C	s	conserved hypothetical protein	380
large	1373907	CDS	AAF94454.1	1373101	1374579	-	transversion	AGT->TGT	S->C	ns	conserved hypothetical protein	235
large	1377540	Unknown	N/A	N/A	N/A	N/A	transversion	C->A	N/A	nc	N/A	117
large	1381190	CDS	AAF94459.1	1380035	1381396	-	transition	GGT->GGC	G->G	s	L-serine dehydratase 1	68
large	1382679	CDS	AAF94460.1	1381489	1382742	-	transition	TTC->CTC	F->L	ns	serine transporter	224
large	1391083	CDS	AAF94466.1	1389983	1391524	+	transversion	GTC->GTA	V->V	s	transcriptional regulator TyrR	33
large	1395634	CDS	AAF94471.1	1395069	1396700	-	transition	GGA->GAA	G->E	ns	methyl-accepting chemotaxis protein	140
large	1397468	CDS	AAF94472.1	1397034	1398497	+	transition	GCC->GCT	A->A	s	transporter, putative	166
large	1398107	CDS	AAF94472.1	1397034	1398497	+	transversion	ACC->ACA	T->T	s	transporter, putative	230
large	1399581	CDS	AAF94473.1	1398507	1399856	+	transversion	ACC->CCC	T->P	ns	sensor histidine kinase	371
large	1400591	CDS	AAF94475.1	1400329	1401249	-	transition	GGG->GAG	G->E	ns	conserved hypothetical protein	379
large	1401878	CDS	AAF94476.1	1401347	1402120	-	transversion	TTT->TTA	F->L	ns	outer membrane protein OmpV	11
large	1408799	Unknown	N/A	N/A	N/A	N/A	transition	G->A	N/A	nc	N/A	352
large	1409689	CDS	AAF94483.1	1409088	1410062	+	transition	ACC->ATC	T->I	ns	galactoside ABC transporter, periplasmic D-galactose/D-glucose-binding protein	286
large	1409736	CDS	AAF94483.1	1409088	1410062	+	transversion	CTC->ATC	L->I	ns	galactoside ABC transporter, periplasmic D-galactose/D-glucose-binding protein	280
large	1412490	CDS	AAF94486.1	1411781	1412794	+	transition	GCG->GTG	A->V	ns	galactoside ABC transporter, permease protein	252
large	1414393	CDS	AAF94488.1	1414163	1414990	+	transition	ACT->ACC	T->T	s	hypothetical protein	371
large	1417109	CDS	AAF94491.1	1416680	1417231	-	transversion	ATG->ATT	M->I	ns	hypothetical protein	140
large	1417927	CDS	AAF94492.1	1417429	1418400	-	transversion	GCA->GCC	A->A	s	conserved hypothetical protein	289
large	1418806	Unknown	N/A	N/A	N/A	N/A	transversion	G->T	N/A	nc	N/A	90
large	1418821	Unknown	N/A	N/A	N/A	N/A	transition	A->G	N/A	nc	N/A	276
large	1420531	CDS	AAF94494.1	1419718	1420644	+	transversion	GGG->TGG	G->W	ns	carboxyphosphonoenolpyruvate phosphonomutase	393
large	1422029	Unknown	N/A	N/A	N/A	N/A	transition	T->C	N/A	nc	N/A	223
large	1422963	CDS	AAF94496.1	1422049	1424655	+	transition	ACC->ACT	T->T	s	aconitate hydratase 1	283
large	1423584	CDS	AAF94496.1	1422049	1424655	+	transition	GGC->GGT	G->G	s	aconitate hydratase 1	379
large	1436262	CDS	AAF94506.1	1435362	1436687	-	transition	GAG->GAA	E->E	s	response regulator	283
large	1444448	CDS	AAF94511.1	1441848	1444778	+	transition	GCG->GCA	A->A	s	GGDEF family protein	183
large	1445956	CDS	AAF94512.1	1444820	1446076	-	transition	CCG->TCG	P->S	ns	conserved hypothetical protein	208
large	1454756	CDS	AAF94523.1	1454752	1455489	+	transition	ACC->ATC	T->I	ns	conserved hypothetical protein	253
large	1456225	CDS	AAF94525.1	1456169	1458172	-	transition	GGC->AGC	G->S	ns	GGDEF family protein	393
large	1457192	CDS	AAF94525.1	1456169	1458172	-	transition	GGC->GGT	G->G	s	GGDEF family protein	256
large	1457518	CDS	AAF94525.1	1456169	1458172	-	transversion	AGT->TGT	S->C	ns	GGDEF family protein	243
large	1458153	CDS	AAF94525.1	1456169	1458172	-	transition	AGG->AAG	R->K	ns	GGDEF family protein	197
large	1462629	CDS	AAF94530.1	1462197	1463375	+	transition	TCT->CCT	S->P	ns	GGDEF family protein	296
large	1466927	CDS	AAF94532.1	1466375	1468270	-	transversion	CCT->CCA	P->P	s	DnaK-related protein	338
large	1467058	CDS	AAF94532.1	1466375	1468270	-	transition	GCC->ACC	A->T	ns	DnaK-related protein	235
large	1469435	CDS	AAF94534.1	1469410	1470975	+	transversion	AAG->ATG	K->M	ns	GGDEF family protein	7
large	1469596	CDS	AAF94534.1	1469410	1470975	+	transition	CAG->TAG	Q->*	ns	GGDEF family protein	379
large	1470913	CDS	AAF94534.1	1469410	1470975	+	transversion	CTC->ATC	L->I	ns	GGDEF family protein	380
large	1472549	CDS	AAF94538.1	1472367	1472717	-	transition	GAG->AAG	E->K	ns	hypothetical protein	158
large	1472748	Unknown	N/A	N/A	N/A	N/A	transition	C->T	N/A	nc	N/A	380
large	1473649	CDS	AAF94540.1	1472919	1476848	+	transition	CCT->CTT	P->L	ns	ATP-dependent helicase HrpA	189
large	1476101	CDS	AAF94540.1	1472919	1476848	+	transition	AGC->AGT	S->S	s	ATP-dependent helicase HrpA	188
large	1476799	CDS	AAF94540.1	1472919	1476848	+	transition	CCG->CTG	P->L	ns	ATP-dependent helicase HrpA	292
large	1476862	CDS	AAF94541.1	1476826	1476957	-	transversion	AAA->AAT	K->N	ns	hypothetical protein	180
large	1480924	CDS	AAF94548.1	1480573	1481523	-	transversion	GAG->GAT	E->D	ns	transcriptional regulator, LysR family	251
large	1481018	CDS	AAF94548.1	1480573	1481523	-	transition	GCG->GTG	A->V	ns	transcriptional regulator, LysR family	134
large	1481518	CDS	AAF94548.1	1480573	1481523	-	transition	GGA->GGG	G->G	s	transcriptional regulator, LysR family	223
large	1483447	CDS	AAF94550.1	1483172	1484686	+	transversion	GCC->GCG	A->A	s	deoxyribodipyrimidine photolyase, putative	223
large	1484091	CDS	AAF94550.1	1483172	1484686	+	transversion	CAG->CCG	Q->P	ns	deoxyribodipyrimidine photolyase, putative	157
large	1487440	CDS	AAF94554.1	1487067	1489352	-	transversion	CAG->CTG	Q->L	ns	chemotaxis protein CheA	71
large	1491859	CDS	AAF94558.1	1491218	1492294	-	transversion	CAC->AAC	H->N	ns	protein-glutamate methylesterase CheB	296
large	1497822	CDS	AAF94562.1	1496311	1498098	+	transversion	CAG->CAT	Q->H	ns	methyl-accepting chemotaxis protein	320
large	1499246	CDS	AAF94563.1	1498177	1499493	+	transition	GGC->GAC	G->D	ns	methyl-accepting chemotaxis protein	386
large	1501886	CDS	AAF94566.1	1501636	1503090	+	transition	GCG->GTG	A->V	ns	multidrug resistance protein, putative	292
large	1504477	CDS	AAF94568.1	1504301	1505836	+	transversion	GTG->GTT	V->V	s	multidrug resistance protein VceB	280
large	1513877	CDS	AAF94574.1	1513757	1514617	+	transition	GCG->ACG	A->T	ns	hypothetical protein	256
large	1519695	CDS	AAF94579.1	1518966	1520342	-	transition	GCG->GCA	A->A	s	sodium/alanine symporter	379
large	1522726	CDS	AAF94581.1	1521901	1522938	-	transition	GGC->GGT	G->G	s	spermidine/putrescine ABC transporter, periplasmic spermidine/putrescine-binding protein	256
large	1526953	Unknown	N/A	N/A	N/A	N/A	transition	G->A	N/A	nc	N/A	142
large	1528164	CDS	AAF94587.1	1528049	1528852	+	transversion	GGA->GTA	G->V	ns	bax protein, putative	309
large	1530127	CDS	AAF94589.1	1529590	1530522	-	transversion	GGT->GGG	G->G	s	conserved hypothetical protein	178
large	1534589	CDS	AAF94594.1	1533406	1535778	-	transition	TCC->TTC	S->F	ns	cation transport ATPase, E1-E2 family	304
large	1535980	CDS	AAF94595.1	1535783	1536259	-	transition	GCC->ACC	A->T	ns	hypothetical protein	398
large	1536239	CDS	AAF94595.1	1535783	1536259	-	transition	AAA->AAG	K->K	s	hypothetical protein	290
large	1540213	Unknown	N/A	N/A	N/A	N/A	transition	C->T	N/A	nc	N/A	277
large	1540515	CDS	AAF94601.1	1540247	1541464	+	transition	GGA->GAA	G->E	ns	hypothetical protein	182
large	1542182	CDS	AAF94602.1	1541461	1543179	+	transition	TCA->TTA	S->L	ns	sensor histidine kinase/response regulator	290
large	1547516	CDS	AAF94605.1	1546766	1548928	-	transversion	AGC->AGA	S->R	ns	RTX toxin transporter	296
large	1553006	CDS	AAF94608.1	1550117	1563793	+	transition	GTG->ATG	V->M	ns	RTX toxin RtxA	359
large	1553900	CDS	AAF94608.1	1550117	1563793	+	transition	GGT->AGT	G->S	ns	RTX toxin RtxA	243
large	1562811	CDS	AAF94608.1	1550117	1563793	+	transition	TTC->TCC	F->S	ns	RTX toxin RtxA	294
large	1587461	CDS	AAF94637.1	1586573	1588369	+	transition	TAT->CAT	Y->H	ns	ATP-dependent protease LA-related protein	3
large	1589133	CDS	AAF94639.1	1589035	1589208	-	transition	CAT->TAT	H->Y	ns	ribosome modulation factor	379
large	1589373	Unknown	N/A	N/A	N/A	N/A	transition	C->T	N/A	nc	N/A	295
large	1591742	CDS	AAF94641.1	1591075	1592994	-	transition	CGC->CAC	R->H	ns	ABC transporter, ATP-binding protein	223
large	1592719	CDS	AAF94641.1	1591075	1592994	-	transversion	CAA->CAT	Q->H	ns	ABC transporter, ATP-binding protein	315
large	1600422	CDS	AAF94647.1	1597590	1602431	-	transition	GCG->GCA	A->A	s	conserved hypothetical protein	183
large	1601120	CDS	AAF94647.1	1597590	1602431	-	transition	TTC->CTC	F->L	ns	conserved hypothetical protein	228
large	1606551	CDS	AAF94651.1	1606520	1608517	-	transition	GTT->GCT	V->A	ns	tail-specific protease	251
large	1614963	CDS	AAF94656.1	1612920	1615559	+	transversion	GCC->TCC	A->S	ns	conserved hypothetical protein	368
large	1615636	CDS	AAF94657.1	1615590	1617101	+	transversion	TAT->TTT	Y->F	ns	Sun/nucleolar protein family protein	180
large	1617244	Unknown	N/A	N/A	N/A	N/A	transversion	T->G	N/A	nc	N/A	359
large	1620754	CDS	AAF94662.1	1620186	1621373	+	transversion	ATC->AGC	I->S	ns	phospho-2-dehydro-3-deoxyheptonate aldolase, trp-sensitive	238
large	1621156	CDS	AAF94662.1	1620186	1621373	+	transition	GTC->GCC	V->A	ns	phospho-2-dehydro-3-deoxyheptonate aldolase, trp-sensitive	166
large	1622825	Unknown	N/A	N/A	N/A	N/A	transition	G->A	N/A	nc	N/A	296
large	1624890	CDS	AAF94667.1	1624362	1624970	-	transition	AAC->AAT	N->N	s	formate dehydrogenase, iron-sulfur subunit	291
large	1626400	Unknown	N/A	N/A	N/A	N/A	transition	G->A	N/A	nc	N/A	331
large	1629999	CDS	AAF94670.1	1628806	1630467	-	transversion	CCA->ACA	P->T	ns	iron-sulfur cluster-binding protein	294
large	1630400	CDS	AAF94670.1	1628806	1630467	-	transversion	CAT->CTT	H->L	ns	iron-sulfur cluster-binding protein	280
large	1641067	CDS	AAF94680.1	1640689	1641300	+	transition	GAG->AAG	E->K	ns	molybdopterin-guanine dinucleotide biosynthesis protein A	19
large	1641561	CDS	AAF94681.1	1641297	1643117	+	transversion	ACC->CCC	T->P	ns	molybdopterin biosynthesis MoeA protein	250
large	1642275	CDS	AAF94681.1	1641297	1643117	+	transition	GCC->ACC	A->T	ns	molybdopterin biosynthesis MoeA protein	251
large	1643516	CDS	AAF94682.1	1643207	1643587	-	transition	GTG->GTA	V->V	s	hypothetical protein	233
large	1644900	CDS	AAF94686.1	1644683	1645591	-	transversion	GAA->GCA	E->A	ns	ROK family protein	193
large	1646834	CDS	AAF94688.1	1646468	1647382	+	transversion	ATC->CTC	I->L	ns	conserved hypothetical protein	299
large	1649369	CDS	AAF94690.1	1648969	1649405	-	transition	CTC->TTC	L->F	ns	hypothetical protein	380
large	1653241	CDS	AAF94694.1	1652338	1653723	+	transition	GTT->ATT	V->I	ns	multidrug resistance protein NorM, putative	251
large	1655377	CDS	AAF94696.1	1654917	1655765	-	transition	GAT->GGT	D->G	ns	DNA ligase	379
large	1659282	CDS	AAF94701.1	1658817	1660190	-	transversion	AAC->AAA	N->K	ns	biopolymer transport protein ExbB-related protein	295
large	1663287	CDS	AAF94704.1	1662647	1663528	+	transition	GGA->GAA	G->E	ns	glycerol-3-phosphate ABC transporter, permease protein	305
large	1663948	CDS	AAF94705.1	1663538	1664380	+	transition	GGC->GGT	G->G	s	glycerol-3-phosphate ABC transporter, permease protein	158
large	1670729	Unknown	N/A	N/A	N/A	N/A	transition	T->C	N/A	nc	N/A	234
large	1673170	CDS	AAF94714.1	1671051	1673225	+	transition	GAC->GGC	D->G	ns	catalase/peroxidase	285
large	1676628	CDS	AAF94718.1	1676613	1676737	+	transition	GAT->AAT	D->N	ns	hypothetical protein	380
large	1683277	CDS	AAF94725.1	1682276	1683613	-	transition	GTG->ATG	V->M	ns	quinol oxidase, subunit I	70
large	1686998	CDS	AAF94730.1	1686978	1687295	-	transition	ACT->GCT	T->A	ns	conserved hypothetical protein	379
large	1686999	CDS	AAF94730.1	1686978	1687295	-	transversion	ATT->ATA	I->I	s	conserved hypothetical protein	11
large	1688944	CDS	AAF94733.1	1688494	1690164	-	transversion	GGT->GGG	G->G	s	enterobactin synthetase component F-related protein	256
large	1691131	CDS	AAF94734.1	1690228	1691139	-	transition	TTA->TTG	L->L	s	transcriptional regulator, LysR family	294
large	1692341	CDS	AAF94735.1	1691219	1692769	+	transition	TCC->CCC	S->P	ns	NADH dehydrogenase, putative	398
large	1693057	CDS	AAF94736.1	1692694	1695282	+	transition	GAC->AAC	D->N	ns	conserved hypothetical protein	28
large	1694431	CDS	AAF94736.1	1692694	1695282	+	transition	CGC->TGC	R->C	ns	conserved hypothetical protein	267
large	1697064	CDS	AAF94739.2	1696512	1698215	-	transition	TTC->TTT	F->F	s	catalase	379
large	1699372	CDS	AAF94742.1	1699086	1699967	-	transversion	CGA->CCA	R->P	ns	transcriptional regulator, LysR family	290
large	1709264	CDS	AAF94750.1	1708224	1709342	-	transition	GTC->ATC	V->I	ns	galactose-1-phosphate uridylyltransferase	140
large	1709279	CDS	AAF94750.1	1708224	1709342	-	transition	CTT->TTT	L->F	ns	galactose-1-phosphate uridylyltransferase	281
large	1709448	Unknown	N/A	N/A	N/A	N/A	transversion	C->A	N/A	nc	N/A	75
large	1711095	CDS	AAF94751.1	1709732	1711165	-	transversion	GCG->GAG	A->E	ns	multidrug transporter, putative	268
large	1712746	Unknown	N/A	N/A	N/A	N/A	transition	G->A	N/A	nc	N/A	N/A
large	1717408	CDS	AAF94758.1	1717404	1718090	-	transversion	TCC->TAC	S->Y	ns	response regulator	393
large	1720449	CDS	AAF94760.1	1720436	1721866	+	transition	TCT->TTT	S->F	ns	conserved hypothetical protein	283
large	1728147	CDS	AAF94768.1	1727973	1729061	-	transversion	AGA->AGC	R->S	ns	conserved hypothetical protein	4
large	1729137	CDS	AAF94769.1	1729058	1729570	-	transition	ATG->ACG	M->T	ns	conserved hypothetical protein	386
large	1730243	CDS	AAF94771.1	1730002	1730892	-	transversion	GAA->GCA	E->A	ns	transcriptional regulator, LysR family	21
large	1731778	CDS	AAF94772.1	1730977	1732194	+	transition	CTC->TTC	L->F	ns	multidrug resistance protein, putative	297
large	1733729	Unknown	N/A	N/A	N/A	N/A	transition	G->A	N/A	nc	N/A	293
large	1739763	Unknown	N/A	N/A	N/A	N/A	transition	C->T	N/A	nc	N/A	92
large	1741224	Unknown	N/A	N/A	N/A	N/A	transition	G->A	N/A	nc	N/A	374
large	1748794	Unknown	N/A	N/A	N/A	N/A	transversion	A->C	N/A	nc	N/A	369
large	1749203	Unknown	N/A	N/A	N/A	N/A	transition	C->T	N/A	nc	N/A	270
large	1749205	Unknown	N/A	N/A	N/A	N/A	transition	G->A	N/A	nc	N/A	276
large	1750228	CDS	AAF94778.1	1750030	1751178	-	transversion	AAC->AAG	N->K	ns	Na+/H+ antiporter protein	379
large	1750629	CDS	AAF94778.1	1750030	1751178	-	transition	GGT->AGT	G->S	ns	Na+/H+ antiporter protein	297
large	1750699	CDS	AAF94778.1	1750030	1751178	-	transversion	GTA->GTT	V->V	s	Na+/H+ antiporter protein	73
large	1756921	CDS	AAF94782.1	1755807	1757183	-	transversion	GAT->GCT	D->A	ns	conserved hypothetical protein	133
large	1757036	CDS	AAF94782.1	1755807	1757183	-	transition	GCC->ACC	A->T	ns	conserved hypothetical protein	380
large	1758224	CDS	AAF94783.1	1757311	1758747	+	transition	CGT->CAT	R->H	ns	conserved hypothetical protein	111
large	1763482	CDS	AAF94787.1	1761637	1763610	+	transition	CCA->TCA	P->S	ns	helicase-related protein	276
large	1764330	CDS	AAF94789.1	1764294	1764953	+	transition	GGC->AGC	G->S	ns	DNA-binding response regulator	267
large	1764900	CDS	AAF94789.1	1764294	1764953	+	transition	CCG->TCG	P->S	ns	DNA-binding response regulator	322
large	1769538	CDS	AAF94794.1	1768359	1770149	+	transition	GTC->ATC	V->I	ns	methyl-accepting chemotaxis protein	215
large	1775823	CDS	AAF94800.1	1774858	1776504	-	transition	CCT->TCT	P->S	ns	trypsin, putative	235
large	1776823	Unknown	N/A	N/A	N/A	N/A	transition	G->A	N/A	nc	N/A	360
large	1781907	CDS	AAF94803.1	1780995	1782749	-	transition	GTT->GTC	V->V	s	response regulator VieA	224
large	1782149	CDS	AAF94803.1	1780995	1782749	-	transition	CTC->TTC	L->F	ns	response regulator VieA	386
large	1784610	CDS	AAF94804.1	1782754	1786194	-	transition	CAC->TAC	H->Y	ns	sensory box sensor histidine kinase/response regulator VieS	336
large	1786036	CDS	AAF94804.1	1782754	1786194	-	transversion	GCG->GCT	A->A	s	sensory box sensor histidine kinase/response regulator VieS	18
large	1786618	CDS	AAF94805.1	1786536	1786646	+	transition	ATC->ACC	I->T	ns	hypothetical protein	155
large	1788658	CDS	AAF94807.1	1788423	1789286	-	transition	TGG->TAG	W->*	ns	conserved hypothetical protein	304
large	1792077	Unknown	N/A	N/A	N/A	N/A	transversion	T->A	N/A	nc	N/A	157
large	1792488	Unknown	N/A	N/A	N/A	N/A	transversion	C->A	N/A	nc	N/A	290
large	1795214	CDS	AAF94813.1	1794820	1795263	+	transversion	AAG->ACG	K->T	ns	heat shock protein HslJ	158
large	1795527	CDS	AAF94814.1	1795471	1796619	+	transition	GCG->GCA	A->A	s	ABC transporter, periplasmic substrate-binding protein, putative	124
large	1798876	CDS	AAF94816.1	1798299	1798961	+	transition	ACT->ATT	T->I	ns	ABC transporter, ATP-binding protein, putative	374
large	1801303	CDS	AAF94819.1	1800439	1801785	-	transition	GTG->GTA	V->V	s	sodium-dependent transporter, putative	219
large	1805918	CDS	AAF94823.1	1805821	1808934	-	transversion	GTA->GGA	V->G	ns	transporter, AcrB/D/F family	178
large	1808779	CDS	AAF94823.1	1805821	1808934	-	transition	GGA->GGG	G->G	s	transporter, AcrB/D/F family	259
large	1808868	CDS	AAF94823.1	1805821	1808934	-	transition	GCC->ACC	A->T	ns	transporter, AcrB/D/F family	240
large	1813889	CDS	AAF94830.1	1813833	1815455	+	transition	GGC->GGT	G->G	s	peptide ABC transporter, periplasmic peptide-binding protein	283
large	1813935	CDS	AAF94830.1	1813833	1815455	+	transversion	GTC->CTC	V->L	ns	peptide ABC transporter, periplasmic peptide-binding protein	282
large	1814212	CDS	AAF94830.1	1813833	1815455	+	transition	CGC->CAC	R->H	ns	peptide ABC transporter, periplasmic peptide-binding protein	233
large	1815878	CDS	AAF94831.1	1815455	1816417	+	transition	GTG->ATG	V->M	ns	peptide ABC transporter, permease protein	166
large	1816058	CDS	AAF94831.1	1815455	1816417	+	transition	CGC->TGC	R->C	ns	peptide ABC transporter, permease protein	379
large	1820320	CDS	AAF94836.1	1819879	1820433	-	transition	CGG->CGA	R->R	s	hypothetical protein	286
large	1822872	CDS	AAF94839.1	1822766	1823326	-	transition	TGG->TAG	W->*	ns	hypothetical protein	6
large	1823608	CDS	AAF94840.1	1823378	1824502	-	transversion	CCA->GCA	P->A	ns	alpha-1,6-galactosidase, putative	33
large	1824704	Unknown	N/A	N/A	N/A	N/A	transition	G->A	N/A	nc	N/A	143
large	1826403	CDS	AAF94842.1	1824709	1827171	-	transition	GAC->AAC	D->N	ns	trimethylamine-N-oxide reductase	374
large	1827213	CDS	AAF94843.1	1827195	1828379	-	transition	TTC->TTT	F->F	s	cytochrome c-type protein TorC	21
large	1830911	CDS	AAF94847.1	1830819	1831649	+	transition	CGC->CGT	R->R	s	conserved hypothetical protein	190
large	1831780	CDS	AAF94848.1	1831642	1832289	+	transition	CAC->TAC	H->Y	ns	conserved hypothetical protein	296
large	1833915	CDS	AAF94851.1	1833603	1834043	+	transition	CCG->TCG	P->S	ns	conserved hypothetical protein	142
large	1838828	CDS	AAF94857.1	1838694	1838897	-	transition	CGT->TGT	R->C	ns	hypothetical protein	256
large	1841697	CDS	AAF94859.1	1839921	1842689	+	transversion	GGT->TGT	G->C	ns	zinc protease, insulinase family	291
large	1842114	CDS	AAF94859.1	1839921	1842689	+	transition	CCG->TCG	P->S	ns	zinc protease, insulinase family	380
large	1842919	CDS	AAF94860.1	1842823	1845279	-	transversion	CTC->CTA	L->L	s	conserved hypothetical protein	71
large	1847325	CDS	AAF94861.1	1845559	1847928	+	transition	AAC->AAT	N->N	s	conserved hypothetical protein	251
large	1850339	CDS	AAF94864.1	1849193	1853668	-	transition	TTC->TTT	F->F	s	cell division protein MukB	33
large	1861190	CDS	AAF94872.1	1860904	1861491	+	transition	GTG->GCG	V->A	ns	conserved hypothetical protein	3
large	1861235	CDS	AAF94872.1	1860904	1861491	+	transition	GCA->GTA	A->V	ns	conserved hypothetical protein	291
large	1863460	CDS	AAF94875.1	1862885	1863703	-	transition	ACG->GCG	T->A	ns	beta-ketoadipate enol-lactone hydrolase, putative	188
large	1866660	Unknown	N/A	N/A	N/A	N/A	transition	C->T	N/A	nc	N/A	385
large	1867384	CDS	AAF94880.1	1867233	1869863	-	transversion	GAC->GTC	D->V	ns	DNA topoisomerase I	182
large	1867975	CDS	AAF94880.1	1867233	1869863	-	transversion	GGA->GCA	G->A	ns	DNA topoisomerase I	2
large	1871136	CDS	AAF94882.1	1870539	1871819	-	transition	GCG->GCA	A->A	s	3-phosphoshikimate 1-carboxyvinyltransferase	134
large	1871439	CDS	AAF94882.1	1870539	1871819	-	transition	GGT->GGC	G->G	s	3-phosphoshikimate 1-carboxyvinyltransferase	398
large	1878536	CDS	AAF94891.1	1877870	1878544	-	transition	CGA->CGG	R->R	s	transcriptional regulator, TetR family	236
large	1878688	Unknown	N/A	N/A	N/A	N/A	transition	T->C	N/A	nc	N/A	276
large	1878832	CDS	AAF94892.1	1878799	1878936	+	transversion	TTT->ATT	F->I	ns	hypothetical protein	299
large	1881495	CDS	AAF94895.1	1880247	1881713	-	transition	CCC->CCT	P->P	s	succinate-semialdehyde dehydrogenase	230
large	1882729	CDS	AAF94898.1	1882587	1883411	+	transition	AGT->AAT	S->N	ns	hypothetical protein	97
large	1889267	CDS	AAF94904.1	1888917	1890560	+	transversion	ATT->ATA	I->I	s	paraquat-inducible protein B	368
large	1891168	Unknown	N/A	N/A	N/A	N/A	transition	C->T	N/A	nc	N/A	166
large	1897705	Unknown	N/A	N/A	N/A	N/A	transition	C->T	N/A	nc	N/A	228
large	1900061	CDS	AAF94909.1	1898024	1900846	-	transition	ATT->ATC	I->I	s	helicase, putative	295
large	1945029	CDS	AAF94948.1	1944401	1946158	-	transition	CCA->CTA	P->L	ns	hypothetical protein	286
large	1948629	Unknown	N/A	N/A	N/A	N/A	transition	T->C	N/A	nc	N/A	251
large	1979891	CDS	AAF94986.1	1979589	1980029	-	transition	CCG->TCG	P->S	ns	tolR membrane protein	261
large	1981939	CDS	AAF94991.1	1981711	1982847	-	transition	TTC->TTT	F->F	s	cytochrome d ubiquinol oxidase, subunit II	98
large	1984601	Unknown	N/A	N/A	N/A	N/A	transition	A->G	N/A	nc	N/A	247
large	1984661	Unknown	N/A	N/A	N/A	N/A	transition	G->A	N/A	nc	N/A	215
large	1989277	CDS	AAF94997.1	1988815	1989309	+	transition	GTG->ATG	V->M	ns	peptidyl-prolyl cis-trans isomerase B	338
large	1992796	CDS	AAF95002.1	1992741	1993847	-	transversion	GCA->GAA	A->E	ns	porin, putative	87
large	1994116	Unknown	N/A	N/A	N/A	N/A	transition	G->A	N/A	nc	N/A	386
large	1995205	CDS	AAF95003.1	1994249	1996360	+	transition	CCG->CCA	P->P	s	ATP-dependent helicase, DinG family	189
large	2005869	CDS	AAF95013.1	2005149	2006702	+	transition	CTC->TTC	L->F	ns	hypothetical protein	276
large	2005893	CDS	AAF95013.1	2005149	2006702	+	transversion	TTG->GTG	L->V	ns	hypothetical protein	11
large	2006104	CDS	AAF95013.1	2005149	2006702	+	transition	TGG->TAG	W->*	ns	hypothetical protein	228
large	2007490	CDS	AAF95014.1	2006881	2009244	+	transition	CGT->TGT	R->C	ns	formate acetyltransferase	121
large	2010860	CDS	AAF95016.1	2010426	2012306	-	transition	CGT->TGT	R->C	ns	methyl-accepting chemotaxis protein	287
large	2012218	CDS	AAF95016.1	2010426	2012306	-	transition	ACC->ATC	T->I	ns	methyl-accepting chemotaxis protein	276
large	2015152	CDS	AAF95020.1	2014969	2016903	+	transversion	CGT->AGT	R->S	ns	conserved hypothetical protein	118
large	2017020	Unknown	N/A	N/A	N/A	N/A	transition	T->C	N/A	nc	N/A	7
large	2017982	CDS	AAF95021.1	2017048	2018319	+	transition	ACC->ATC	T->I	ns	conserved hypothetical protein	290
large	2019844	CDS	AAF95022.1	2018332	2019882	+	transversion	ACC->CCC	T->P	ns	conserved hypothetical protein	71
large	2021736	CDS	AAF95025.1	2020885	2021895	-	transversion	GTC->TTC	V->F	ns	tetraacyldisaccharide 4`-kinase	7
large	2024660	CDS	AAF95027.1	2023674	2025932	-	transition	GCT->ACT	A->T	ns	Rec2-related protein	262
large	2029259	CDS	AAF95032.1	2028495	2029715	-	transition	CAT->TAT	H->Y	ns	conserved hypothetical protein	230
large	2030333	CDS	AAF95033.1	2029879	2030454	+	transversion	GTG->GAG	V->E	ns	hypothetical protein	117
large	2031322	CDS	AAF95034.1	2030457	2033924	+	transversion	CTG->CAG	L->Q	ns	transcription-repair coupling factor	124
large	2032145	CDS	AAF95034.1	2030457	2033924	+	transversion	GCG->GCT	A->A	s	transcription-repair coupling factor	101
large	2033092	CDS	AAF95034.1	2030457	2033924	+	transition	GGT->GAT	G->D	ns	transcription-repair coupling factor	228
large	2033955	Unknown	N/A	N/A	N/A	N/A	transition	C->T	N/A	nc	N/A	338
large	2034675	CDS	AAF95035.1	2034064	2034864	+	transition	GGC->GGT	G->G	s	hypothetical protein	339
large	2038269	CDS	AAF95038.1	2038208	2039512	-	transition	GGT->GAT	G->D	ns	NADH dehydrogenase	290
large	2041815	CDS	AAF95042.1	2041462	2042052	-	transversion	AGT->CGT	S->R	ns	conserved hypothetical protein	261
large	2043011	CDS	AAF95044.1	2042494	2043912	-	transition	CCT->CTT	P->L	ns	hypothetical protein	234
large	2044585	CDS	AAF95046.1	2044508	2046526	+	transition	ATT->ATC	I->I	s	methyl-accepting chemotaxis protein	4
large	2046757	CDS	AAF95047.1	2046696	2047847	+	transversion	GAT->GCT	D->A	ns	hypothetical protein	234
large	2047447	CDS	AAF95047.1	2046696	2047847	+	transition	TGG->TAG	W->*	ns	hypothetical protein	89
large	2048302	CDS	AAF95048.1	2048082	2048921	-	transition	GGG->GAG	G->E	ns	fatty acid metabolism regulator protein	182
large	2054960	CDS	AAF95052.1	2054894	2055388	-	transition	GAC->GAT	D->D	s	leucine-responsive regulatory protein	158
large	2057232	CDS	AAF95054.1	2056711	2057907	-	transition	CAT->TAT	H->Y	ns	hypothetical protein	142
large	2060114	CDS	AAF95058.1	2060058	2060834	+	transversion	TTC->TTA	F->L	ns	tRNA-(MS[2]IO[6]A)-hydroxylase	266
large	2068455	CDS	AAF95066.1	2066912	2068771	-	transversion	GCG->GAG	A->E	ns	peptidyl-prolyl cis-trans isomerse D	183
large	2070286	CDS	AAF95068.1	2069380	2071740	-	transversion	GAA->GAC	E->D	ns	ATP-dependent protease LA	205
large	2071366	CDS	AAF95068.1	2069380	2071740	-	transition	GAG->GAA	E->E	s	ATP-dependent protease LA	274
large	2074516	CDS	AAF95071.1	2073955	2075256	-	transition	GAA->GAG	E->E	s	trigger factor	291
large	2075884	CDS	AAF95073.1	2075755	2077548	+	transition	CGT->TGT	R->C	ns	C4-dicarboxylate transport sensor protein	228
large	2075912	CDS	AAF95073.1	2075755	2077548	+	transition	TTA->TCA	L->S	ns	C4-dicarboxylate transport sensor protein	81
large	2076282	CDS	AAF95073.1	2075755	2077548	+	transition	ATG->ATA	M->I	ns	C4-dicarboxylate transport sensor protein	78
large	2076654	CDS	AAF95073.1	2075755	2077548	+	transition	ATG->ATA	M->I	ns	C4-dicarboxylate transport sensor protein	233
large	2076664	CDS	AAF95073.1	2075755	2077548	+	transition	ATT->GTT	I->V	ns	C4-dicarboxylate transport sensor protein	80
large	2076773	CDS	AAF95073.1	2075755	2077548	+	transition	CGC->CAC	R->H	ns	C4-dicarboxylate transport sensor protein	74
large	2076917	CDS	AAF95073.1	2075755	2077548	+	transition	CCG->CTG	P->L	ns	C4-dicarboxylate transport sensor protein	282
large	2077896	CDS	AAF95074.1	2077551	2078891	+	transversion	CGT->AGT	R->S	ns	C4-dicarboxylate transport transcriptional regulatory protein	398
large	2078449	CDS	AAF95074.1	2077551	2078891	+	transversion	GAT->GCT	D->A	ns	C4-dicarboxylate transport transcriptional regulatory protein	81
large	2078492	CDS	AAF95074.1	2077551	2078891	+	transition	CCG->CCA	P->P	s	C4-dicarboxylate transport transcriptional regulatory protein	165
large	2080955	CDS	AAF95076.1	2080372	2081070	-	transition	GCG->GTG	A->V	ns	C4-dicarboxylate transport protein DctQ, putative	182
large	2081640	CDS	AAF95077.1	2081101	2082099	-	transversion	ATC->CTC	I->L	ns	C4-dicarboxylate-binding periplasmic protein	79
large	2081961	CDS	AAF95077.1	2081101	2082099	-	transition	GCG->ACG	A->T	ns	C4-dicarboxylate-binding periplasmic protein	87
large	2085896	CDS	AAF95082.1	2084794	2086761	+	transition	GCA->GTA	A->V	ns	GGDEF family protein	116
large	2087008	CDS	AAF95083.1	2086840	2087598	+	transversion	ACC->CCC	T->P	ns	CDP-diacylglycerol--glycerol-3-phosphate 3-phosphatidyltransferase-related protein	60
large	2088739	CDS	AAF95085.1	2088541	2089212	+	transition	CCT->TCT	P->S	ns	conserved hypothetical protein	276
large	2098545	CDS	AAF95097.1	2098446	2100272	+	transversion	CAC->AAC	H->N	ns	pvcA protein	98
large	2103169	CDS	AAF95099.1	2102832	2103938	-	transversion	GCG->GAG	A->E	ns	cytochrome c-type protein YecK	276
large	2103307	CDS	AAF95099.1	2102832	2103938	-	transversion	ATG->AAG	M->K	ns	cytochrome c-type protein YecK	189
large	2105045	CDS	AAF95100.1	2104193	2106733	-	transversion	ACC->ACA	T->T	s	chitinase	393
large	2107675	CDS	AAF95101.1	2106997	2108214	-	transition	GGC->GGT	G->G	s	NupC family protein	11
large	2108774	CDS	AAF95103.1	2108545	2109492	-	transversion	GCT->GGT	A->G	ns	transcriptional regulator, LysR family	286
large	2110446	CDS	AAF95104.1	2109656	2110627	-	transition	GCG->GTG	A->V	ns	lytic murein transglycosylase, putative	260
large	2110787	CDS	AAF95105.1	2110652	2110960	-	transition	CAG->CAA	Q->Q	s	conserved hypothetical protein	380
large	2114614	CDS	AAF95112.1	2114218	2115093	-	transition	AGT->AGC	S->S	s	hypothetical protein	380
large	2115893	CDS	AAF95114.1	2115881	2117761	+	transition	GCA->ACA	A->T	ns	conserved hypothetical protein	380
large	2118336	CDS	AAF95115.1	2117937	2119991	+	transition	ACA->GCA	T->A	ns	methyl-accepting chemotaxis protein	4
large	2118397	CDS	AAF95115.1	2117937	2119991	+	transversion	CAA->CTA	Q->L	ns	methyl-accepting chemotaxis protein	30
large	2118862	CDS	AAF95115.1	2117937	2119991	+	transition	GAA->GGA	E->G	ns	methyl-accepting chemotaxis protein	188
large	2122609	CDS	AAF95119.1	2121869	2123299	-	transition	GAT->AAT	D->N	ns	o-succinylbenzoic acid--CoA ligase	166
large	2124611	CDS	AAF95121.1	2124361	2125251	-	transition	ACG->ATG	T->M	ns	naphthoate synthase	158
large	2130239	CDS	AAF95125.1	2129264	2130478	+	transversion	GTG->CTG	V->L	ns	aspartate aminotransferase, putative	293
large	2141150	CDS	AAF95137.1	2140730	2141443	-	transition	GCG->GCA	A->A	s	conserved hypothetical protein	281
large	2141550	CDS	AAF95138.1	2141440	2143380	-	transition	GGC->AGC	G->S	ns	ATP-dependent helicase, DinG family	230
large	2148593	CDS	AAF95142.1	2147082	2148932	+	transition	GAA->GAG	E->E	s	protease IV	290
large	2149831	CDS	AAF95143.1	2149049	2150062	+	transition	GCC->GCT	A->A	s	L-asparaginase I	251
large	2151947	CDS	AAF95146.1	2151536	2151979	-	transversion	ATA->ATC	I->I	s	PilB-related protein	33
large	2157387	CDS	AAF95152.1	2156745	2157722	+	transition	GCA->ACA	A->T	ns	conserved hypothetical protein	273
large	2159521	CDS	AAF95155.1	2159341	2160558	-	transversion	GCG->GCT	A->A	s	transcriptional regulator, ROK family	165
large	2160709	Unknown	N/A	N/A	N/A	N/A	transition	T->C	N/A	nc	N/A	286
large	2162668	CDS	AAF95157.1	2162490	2163659	-	transition	GAC->GGC	D->G	ns	conserved hypothetical protein	182
large	2163603	CDS	AAF95157.1	2162490	2163659	-	transition	GAT->GAC	D->D	s	conserved hypothetical protein	296
large	2165006	CDS	AAF95160.1	2164865	2166448	+	transition	GGA->AGA	G->R	ns	sodium-dependent transporter	76
large	2168720	CDS	AAF95162.1	2168535	2169302	-	transition	CCT->TCT	P->S	ns	conserved hypothetical protein	274
large	2175964	CDS	AAF95170.1	2175356	2176294	-	transversion	GAT->TAT	D->Y	ns	malonyl Coa-acyl carrier protein transacylase	385
large	2180982	CDS	AAF95177.1	2180760	2180999	+	transversion	CGG->AGG	R->R	s	hypothetical protein	368
large	2188991	CDS	AAF95181.1	2187632	2190316	-	transition	AAG->AAA	K->K	s	alcohol dehydrogenase/acetaldehyde dehydrogenase	385
large	2190376	Unknown	N/A	N/A	N/A	N/A	transition	T->C	N/A	nc	N/A	281
large	2191744	CDS	AAF95184.1	2191671	2192783	-	transition	GTT->GCT	V->A	ns	aspartate-semialdehyde dehydrogenase	116
large	2195945	Unknown	N/A	N/A	N/A	N/A	transversion	C->A	N/A	nc	N/A	338
large	2202480	CDS	AAF95191.1	2200592	2202535	-	transition	GCA->GTA	A->V	ns	DNA topoisomerase III	296
large	2205092	CDS	AAF95195.1	2204775	2205455	+	transversion	AAA->AAT	K->N	ns	oxidoreductase, short-chain dehydrogenase/reductase family	280
large	2209714	CDS	AAF95198.1	2208530	2210485	-	transition	GCG->ACG	A->T	ns	cytochrome c-type biogenesis protein CcmF	243
large	2209857	CDS	AAF95198.1	2208530	2210485	-	transition	CCT->CTT	P->L	ns	cytochrome c-type biogenesis protein CcmF	217
large	2212729	CDS	AAF95203.1	2212675	2213298	-	transition	GAC->GAT	D->D	s	heme exporter protein A	379
large	2220441	CDS	AAF95210.1	2220006	2220725	-	transversion	GAT->GAG	D->E	ns	chemotaxis protein CheZ	188
large	2221810	CDS	AAF95212.1	2221195	2221929	-	transition	CCC->CCT	P->P	s	RNA polymerase sigma factor for flagellar operon FliA	268
large	2230772	CDS	AAF95219.1	2230203	2230799	-	transition	CTT->TTT	L->F	ns	conserved hypothetical protein	374
large	2233511	Unknown	N/A	N/A	N/A	N/A	transition	C->T	N/A	nc	N/A	268
large	2234257	CDS	AAF95223.1	2233755	2236031	-	transition	AGC->AAC	S->N	ns	ferrous iron transport protein B	11
large	2234729	CDS	AAF95223.1	2233755	2236031	-	transition	GTT->ATT	V->I	ns	ferrous iron transport protein B	238
large	2240221	CDS	AAF95226.1	2237030	2240395	-	transition	GGG->AGG	G->R	ns	transcriptional regulator, AraC/XylS family	116
large	2241465	CDS	AAF95227.1	2240577	2241470	-	transition	GCG->GCA	A->A	s	zinc ABC transporter, periplasmic zinc-binding protein	379
large	2242003	CDS	AAF95228.1	2241545	2242333	+	transition	GTA->GTG	V->V	s	zinc ABC transporter, ATP-binding protein	24
large	2244251	CDS	AAF95231.1	2244087	2245253	-	transition	GCA->ACA	A->T	ns	succinyl-CoA synthase, beta subunit	278
large	2249846	CDS	AAF95234.1	2249563	2250273	-	transition	GGT->GAT	G->D	ns	succinate dehydrogenase, iron-sulfur protein	165
large	2252627	CDS	AAF95237.1	2252393	2252785	-	transversion	TCA->TCT	S->S	s	succinate dehydrogenase, cytochrome b556 subunit	398
large	2257614	CDS	AAF95241.1	2256168	2257814	-	transition	GCG->GCA	A->A	s	phosphoglucomutase	143
large	2260767	CDS	AAF95246.1	2260289	2260978	-	transition	GCA->GTA	A->V	ns	conserved hypothetical protein	300
large	2269984	CDS	AAF95256.1	2269600	2270127	-	transversion	GAT->GAG	D->E	ns	conserved hypothetical protein	369
large	2271260	Unknown	N/A	N/A	N/A	N/A	transition	A->G	N/A	nc	N/A	243
large	2276971	CDS	AAF95266.1	2276258	2277040	-	transition	GCC->ACC	A->T	ns	flagellar biosynthetic protein FliR	169
large	2278804	CDS	AAF95270.1	2278601	2279017	-	transition	CGC->TGC	R->C	ns	flagellar motor switch protein FliN	276
large	2278831	CDS	AAF95270.1	2278601	2279017	-	transition	CCG->TCG	P->S	ns	flagellar motor switch protein FliN	286
large	2279936	CDS	AAF95271.1	2279082	2280131	-	transition	ATC->GTC	I->V	ns	flagellar motor switch protein FliM	380
large	2279994	CDS	AAF95271.1	2279082	2280131	-	transition	GTC->GTT	V->V	s	flagellar motor switch protein FliM	71
large	2284759	CDS	AAF95276.1	2284646	2285458	-	transition	GGC->AGC	G->S	ns	flagellar assembly protein FliH, putative	374
large	2285390	CDS	AAF95276.1	2284646	2285458	-	transition	GTC->GTT	V->V	s	flagellar assembly protein FliH, putative	166
large	2285978	CDS	AAF95277.1	2285539	2286585	-	transition	GCG->GTG	A->V	ns	flagellar motor switch protein FliG	283
large	2288630	CDS	AAF95279.1	2288336	2288665	-	transversion	TTA->TTC	L->F	ns	flagellar hook-basal body complex protein FliE	251
large	2288765	CDS	AAF95280.1	2288723	2290162	-	transversion	AAA->AAT	K->N	ns	sigma-54 dependent response regulator	210
large	2290762	CDS	AAF95281.1	2290159	2291214	-	transition	CTC->CTT	L->L	s	sensory box sensor histidine kinase	165
large	2291249	Unknown	N/A	N/A	N/A	N/A	transition	C->T	N/A	nc	N/A	297
large	2292649	CDS	AAF95282.1	2291326	2292792	-	transition	TGG->TGA	W->*	ns	sigma-54 dependent transcriptional activator	397
large	2295497	CDS	AAF95285.1	2293752	2295752	-	transition	ACG->GCG	T->A	ns	flagellar hook-associated protein FliD	11
large	2296331	CDS	AAF95287.1	2296309	2297439	-	transition	GCA->GTA	A->V	ns	flagellin FlaB	230
large	2303897	CDS	AAF95297.1	2303279	2304412	+	transition	CAT->TAT	H->Y	ns	succinyl-diaminopimelate desuccinylase	251
large	2307672	CDS	AAF95304.1	2307629	2308171	+	transition	CCC->CTC	P->L	ns	glycine cleavage system transcriptional repressor, putative	121
large	2309171	CDS	AAF95306.1	2308755	2310626	-	transversion	CGA->GGA	R->G	ns	methyl-accepting chemotaxis protein	242
large	2309730	CDS	AAF95306.1	2308755	2310626	-	transversion	GGT->GGG	G->G	s	methyl-accepting chemotaxis protein	142
large	2314282	CDS	AAF95311.1	2314118	2314678	+	transition	CTT->CTC	L->L	s	Trp repressor-binding protein	369
large	2316828	CDS	AAF95316.1	2316694	2317947	+	transition	TTG->TTA	L->L	s	uracil permease	276
large	2319044	CDS	AAF95319.1	2318634	2320295	-	transition	GCC->ACC	A->T	ns	UDP-sugar hydrolase	243
large	2319977	CDS	AAF95319.1	2318634	2320295	-	transition	GGT->AGT	G->S	ns	UDP-sugar hydrolase	265
large	2322950	CDS	AAF95323.1	2322919	2323779	-	transversion	CTG->CAG	L->Q	ns	hemK protein	291
large	2323830	CDS	AAF95324.1	2323783	2324871	-	transition	CAC->TAC	H->Y	ns	peptide chain release factor 1	380
large	2330399	CDS	AAF95330.1	2329490	2330641	+	transversion	ACC->TCC	T->S	ns	GTP-binding protein	126
large	2334957	CDS	AAF95333.1	2334669	2335808	-	transition	ACC->ACT	T->T	s	flagellin core protein A	144
large	2336689	CDS	AAF95335.1	2336216	2337409	-	transition	CGT->TGT	R->C	ns	flagellar hook-associated protein FlgL	140
large	2338434	CDS	AAF95336.1	2337422	2339296	-	transition	CCG->CTG	P->L	ns	flagellar hook-associated protein FlgM	336
large	2340851	CDS	AAF95338.1	2340425	2341510	-	transversion	GTA->GTT	V->V	s	flagellar P-ring protein FlgI	251
large	2344063	Unknown	N/A	N/A	N/A	N/A	transition	G->A	N/A	nc	N/A	268
large	2345850	CDS	AAF95343.1	2345474	2346181	-	transition	GCG->GTG	A->V	ns	basal-body rod modification protein FlgD	33
large	2348547	CDS	AAF95347.1	2348073	2348999	-	transversion	AAG->AAT	K->N	ns	chemotaxis protein CheV	324
large	2352439	CDS	AAF95353.1	2352157	2353290	+	transition	GCG->ACG	A->T	ns	hypothetical protein	339
large	2354977	Unknown	N/A	N/A	N/A	N/A	transition	C->T	N/A	nc	N/A	291
large	2356513	Unknown	N/A	N/A	N/A	N/A	transition	A->G	N/A	nc	N/A	293
large	2357062	Unknown	N/A	N/A	N/A	N/A	transition	C->T	N/A	nc	N/A	33
large	2364877	CDS	AAF95356.1	2364521	2365219	+	transition	CTA->CTG	L->L	s	hypothetical protein	19
large	2374828	CDS	AAF95364.1	2374567	2375463	+	transition	CCT->TCT	P->S	ns	conserved hypothetical protein	380
large	2379289	CDS	AAF95368.1	2377994	2379532	-	transition	CCA->TCA	P->S	ns	GGDEF family protein	134
large	2389473	CDS	AAF95379.1	2389379	2390116	-	transition	TGC->TAC	C->Y	ns	conserved hypothetical protein	291
large	2389803	CDS	AAF95379.1	2389379	2390116	-	transversion	GAT->GTT	D->V	ns	conserved hypothetical protein	139
large	2395167	CDS	AAF95385.1	2394911	2395234	-	transition	GCT->GTT	A->V	ns	cytochrome c554	267
large	2396420	CDS	AAF95386.1	2395270	2396592	-	transition	AGC->AAC	S->N	ns	mesJ protein	183
large	2398621	CDS	AAF95389.1	2397746	2401240	-	transition	ATT->GTT	I->V	ns	DNA polymerase III, alpha subunit	374
large	2400806	CDS	AAF95389.1	2397746	2401240	-	transition	GGG->GGA	G->G	s	DNA polymerase III, alpha subunit	276
large	2405965	CDS	AAF95395.1	2405601	2406110	-	transversion	TTG->TGG	L->W	ns	outer membrane protein OmpH	98
large	2406090	CDS	AAF95395.1	2405601	2406110	-	transition	GCA->GCG	A->A	s	outer membrane protein OmpH	247
large	2408954	CDS	AAF95397.1	2408585	2409943	-	transition	GGT->GGC	G->G	s	conserved hypothetical protein	276
large	2412915	CDS	AAF95401.1	2412901	2413458	-	transition	TTG->CTG	L->L	s	ribosome recycling factor	68
large	2419218	CDS	AAF95406.1	2417406	2420051	+	transversion	CTC->ATC	L->I	ns	protein-P-II uridylyltransferase	294
large	2420423	CDS	AAF95408.1	2420297	2420710	+	transversion	TAC->GAC	Y->D	ns	conserved hypothetical protein	330
large	2421336	CDS	AAF95410.1	2421257	2422261	-	transition	GGT->GAT	G->D	ns	thiamin-monophosphate kinase	292
large	2424472	CDS	AAF95413.1	2423527	2424636	-	transition	CTC->CTT	L->L	s	3,4-dihydroxy-2-butanone 4-phosphate synthase/GTP cyclohydrolase II	165
large	2426046	CDS	AAF95415.1	2425335	2426438	-	transition	TTG->TTA	L->L	s	riboflavin-specific deaminase	276
large	2427895	CDS	AAF95417.1	2427013	2428266	-	transition	CGC->CGT	R->R	s	gamma-glutamyl phosphate reductase	276
large	2429874	CDS	AAF95419.1	2429529	2429918	-	transversion	TCT->TCG	S->S	s	transcriptional regulator Crl	3
large	2434017	CDS	AAF95423.1	2433937	2435541	+	transversion	CGA->CGC	R->R	s	aminoacyl-histidine dipeptidase	252
large	2437085	CDS	AAF95425.1	2436215	2437120	+	transition	GCC->ACC	A->T	ns	ribosomal protein S6 modification protein	338
large	2437211	CDS	AAF95426.1	2437080	2438168	+	transition	GAC->GAT	D->D	s	conserved hypothetical protein	338
large	2439790	CDS	AAF95429.1	2439749	2441266	-	transversion	GAA->TAA	E->*	ns	GGDEF family protein	379
large	2441038	CDS	AAF95429.1	2439749	2441266	-	transversion	GAA->TAA	E->*	ns	GGDEF family protein	9
large	2441895	CDS	AAF95430.1	2441330	2442100	-	transversion	AGA->ATA	R->I	ns	conserved hypothetical protein	140
large	2443508	Unknown	N/A	N/A	N/A	N/A	transition	G->A	N/A	nc	N/A	134
large	2445975	CDS	AAF95434.1	2444937	2446163	-	transversion	GGT->GGG	G->G	s	NADH:ubiquinone oxidoreductase, Na translocating, beta subunit	379
large	2449993	CDS	AAF95439.1	2449446	2450834	-	transition	GCC->GTC	A->V	ns	NADH:ubiquinone oxidoreductase, Na translocating, alpha subunit	369
large	2454040	CDS	AAF95443.1	2453460	2454044	+	transition	CCT->CTT	P->L	ns	peptidyl-prolyl cis-trans isomerase A	240
large	2461447	CDS	AAF95453.1	2460265	2461479	+	transversion	GCC->CCC	A->P	ns	aminotransferase, class V	379
large	2463180	CDS	AAF95456.1	2462901	2464007	-	transition	GGG->GGA	G->G	s	membrane-bound lytic murein transglycosylase A	123
large	2466612	CDS	AAF95463.1	2466530	2468650	-	transition	TAT->TGT	Y->C	ns	exodeoxyribonuclease V, 67 kDa subunit	98
large	2473015	CDS	AAF95466.1	2472538	2475984	-	transition	CGC->CGT	R->R	s	exodeoxyribonuclease V, 125 kDa subunit	353
large	2476920	CDS	AAF95467.1	2476223	2477191	-	transition	GCG->GTG	A->V	ns	conserved hypothetical protein	116
large	2477139	CDS	AAF95467.1	2476223	2477191	-	transition	GGC->GAC	G->D	ns	conserved hypothetical protein	249
large	2478475	CDS	AAF95470.1	2478332	2478640	+	transition	ATC->ATT	I->I	s	conserved hypothetical protein	374
large	2481381	CDS	AAF95474.1	2480160	2481404	-	transition	ACT->ACC	T->T	s	conserved hypothetical protein	284
large	2485918	CDS	AAF95479.1	2485411	2485998	+	transition	GCC->ACC	A->T	ns	hypothetical protein	116
large	2486529	CDS	AAF95481.1	2486498	2487505	+	transition	GCC->GTC	A->V	ns	transcriptional regulator, LacI family	182
large	2486535	CDS	AAF95481.1	2486498	2487505	+	transition	GTA->GCA	V->A	ns	transcriptional regulator, LacI family	286
large	2488999	Unknown	N/A	N/A	N/A	N/A	transversion	G->T	N/A	nc	N/A	289
large	2489355	Unknown	N/A	N/A	N/A	N/A	transition	G->A	N/A	nc	N/A	338
large	2496391	CDS	AAF95485.1	2495411	2497498	-	transition	AGT->GGT	S->G	ns	elongation factor G	334
large	2497035	CDS	AAF95485.1	2495411	2497498	-	transition	AAC->AGC	N->S	ns	elongation factor G	374
large	2497784	CDS	AAF95486.1	2497769	2499148	-	transition	GCT->GCC	A->A	s	DNA repair protein RadA	349
large	2501330	CDS	AAF95487.1	2499276	2501615	+	transition	CGC->CGT	R->R	s	hypothetical protein	182
large	2506186	CDS	AAF95492.1	2505652	2507079	-	transition	GGC->GGT	G->G	s	thymidine phosphorylase	233
large	2508481	CDS	AAF95495.1	2508467	2509723	-	transition	TTC->CTC	F->L	ns	NupC family protein	189
large	2511115	CDS	AAF95498.1	2510876	2511649	-	transversion	GTC->TTC	V->F	ns	conserved hypothetical protein	111
large	2513602	Unknown	N/A	N/A	N/A	N/A	transition	G->A	N/A	nc	N/A	374
large	2515165	CDS	AAF95502.1	2514900	2515580	-	transition	ACC->ATC	T->I	ns	uracil-DNA glycosylase	379
large	2515407	CDS	AAF95502.1	2514900	2515580	-	transversion	GTG->GTT	V->V	s	uracil-DNA glycosylase	253
large	2515582	Unknown	N/A	N/A	N/A	N/A	transition	T->C	N/A	nc	N/A	339
large	2515946	Unknown	N/A	N/A	N/A	N/A	transversion	C->A	N/A	nc	N/A	142
large	2516619	CDS	AAF95503.1	2515949	2516809	-	transition	GGC->GAC	G->D	ns	endonuclease IV	223
large	2517029	Unknown	N/A	N/A	N/A	N/A	transversion	G->T	N/A	nc	N/A	89
large	2518805	CDS	AAF95505.1	2517612	2518892	-	transition	TTT->CTT	F->L	ns	threonine synthase	6
large	2523241	CDS	AAF95508.1	2522873	2523355	+	transition	GTA->GTG	V->V	s	hypothetical protein	140
large	2524127	CDS	AAF95510.1	2523867	2524250	-	transition	TCA->CCA	S->P	ns	hypothetical protein	193
large	2524806	CDS	AAF95511.1	2524565	2525281	+	transition	ACC->ATC	T->I	ns	aerobic respiration control protein FexA	189
large	2524809	CDS	AAF95511.1	2524565	2525281	+	transition	GGT->GAT	G->D	ns	aerobic respiration control protein FexA	N/A
large	2527261	CDS	AAF95512.1	2525340	2527697	-	transversion	ACC->AAC	T->N	ns	sensor histidine kinase FexB	205
large	2529768	CDS	AAF95514.1	2529611	2530561	-	transversion	GTC->GAC	V->D	ns	conserved hypothetical protein	296
large	2535636	CDS	AAF95516.1	2531080	2535672	+	transition	CAG->CAA	Q->Q	s	glutamate synthase, large subunit	189
large	2539631	CDS	AAF95519.1	2537670	2542133	+	transition	ACC->ACT	T->T	s	glutamate synthase, large subunit	278
large	2542457	CDS	AAF95520.1	2542149	2543564	+	transition	AGG->AGA	R->R	s	glutamate synthase, small subunit	236
large	2543478	CDS	AAF95520.1	2542149	2543564	+	transition	GCG->ACG	A->T	ns	glutamate synthase, small subunit	87
large	2547729	CDS	AAF95526.1	2547620	2548480	+	transition	GCG->GTG	A->V	ns	transcriptional regulator, LysR family	15
large	2549125	CDS	AAF95527.1	2548410	2549195	-	transversion	ATG->AAG	M->K	ns	conserved hypothetical protein	286
large	2553349	Unknown	N/A	N/A	N/A	N/A	transition	G->A	N/A	nc	N/A	386
large	2555092	CDS	AAF95532.1	2554064	2557294	-	transition	CGT->TGT	R->C	ns	carbamoyl-phosphate synthase, large subunit	282
large	2557121	CDS	AAF95532.1	2554064	2557294	-	transversion	CCA->CCT	P->P	s	carbamoyl-phosphate synthase, large subunit	181
large	2558961	CDS	AAF95534.1	2558933	2559742	-	transition	ATC->ACC	I->T	ns	dihydrodipicolinate reductase	3
large	2567423	CDS	AAF95541.1	2566289	2567551	-	transition	TCT->TCC	S->S	s	cell division protein FtsA	251
large	2577801	CDS	AAF95550.1	2577530	2579272	-	transition	CGT->CAT	R->H	ns	penicillin-binding protein 3	97
large	2578861	CDS	AAF95550.1	2577530	2579272	-	transition	CGT->TGT	R->C	ns	penicillin-binding protein 3	327
large	2582442	CDS	AAF95555.1	2581307	2582734	-	transition	ACC->ATC	T->I	ns	pyruvate dehydrogenase, E3 component, lipoamide dehydrogenase	218
large	2584681	CDS	AAF95556.1	2583002	2584909	-	transversion	ATC->CTC	I->L	ns	pyruvate dehydrogenase, E2 component, dihydrolipoamide acetyltransferase	142
large	2586101	CDS	AAF95557.1	2584910	2587570	-	transition	AGC->AGT	S->S	s	pyruvate dehydrogenase, E1 component	380
large	2586746	CDS	AAF95557.1	2584910	2587570	-	transition	CAA->CAG	Q->Q	s	pyruvate dehydrogenase, E1 component	286
large	2586827	CDS	AAF95557.1	2584910	2587570	-	transversion	AAG->AAT	K->N	ns	pyruvate dehydrogenase, E1 component	228
large	2587651	CDS	AAF95558.1	2587620	2588390	-	transition	CGT->CAT	R->H	ns	pyruvate dehydrogenase complex repressor	369
large	2587677	CDS	AAF95558.1	2587620	2588390	-	transversion	GAA->GAT	E->D	ns	pyruvate dehydrogenase complex repressor	123
large	2589313	CDS	AAF95559.1	2588874	2590778	+	transversion	CCT->CAT	P->H	ns	2`,3`-cyclic-nucleotide 2`-phosphodiesterase, putative	166
large	2594930	CDS	AAF95563.1	2594358	2594954	+	transition	CTG->CTA	L->L	s	flavodoxin 2	234
large	2598484	CDS	AAF95567.1	2597669	2599357	+	transition	TCG->TCA	S->S	s	type IV pilus assembly protein PilB	282
large	2600056	CDS	AAF95568.1	2599400	2600626	+	transition	CTC->CTT	L->L	s	type IV pilin biogenesis protein PilC	261
large	2603750	CDS	AAF95573.1	2603324	2605609	-	transversion	AAC->AAA	N->K	ns	topoisomerase IV, subunit A	251
large	2605356	CDS	AAF95573.1	2603324	2605609	-	transition	TCG->TTG	S->L	ns	topoisomerase IV, subunit A	N/A
large	2608083	CDS	AAF95575.1	2607822	2608409	-	transition	GGT->GGC	G->G	s	conserved hypothetical protein	230
large	2609054	CDS	AAF95576.1	2608411	2609229	-	transition	ACC->ATC	T->I	ns	cyclic AMP phosphodiesterase	234
large	2615803	CDS	AAF95580.1	2613481	2616327	-	transition	TCC->TCT	S->S	s	glutamate-ammonia-ligase adenylyltransferase	386
large	2619337	CDS	AAF95582.1	2618192	2619709	-	transition	ACT->GCT	T->A	ns	conserved hypothetical protein	186
large	2625940	CDS	AAF95588.1	2625319	2626530	+	transition	CCT->TCT	P->S	ns	tRNA nucleotidyltransferase	166
large	2629768	CDS	AAF95591.1	2629735	2629875	+	transversion	GCT->TCT	A->S	ns	hypothetical protein	249
large	2630868	CDS	AAF95593.1	2630839	2633055	-	transversion	GAT->TAT	D->Y	ns	GTP pyrophosphokinase	297
large	2631896	CDS	AAF95593.1	2630839	2633055	-	transition	TCG->TTG	S->L	ns	GTP pyrophosphokinase	286
large	2635343	CDS	AAF95595.1	2634613	2637396	+	transition	TCG->TTG	S->L	ns	sensor histidine kinase/response regulator	182
large	2635676	CDS	AAF95595.1	2634613	2637396	+	transition	GGT->GAT	G->D	ns	sensor histidine kinase/response regulator	294
large	2635690	CDS	AAF95595.1	2634613	2637396	+	transition	GAG->AAG	E->K	ns	sensor histidine kinase/response regulator	182
large	2637384	CDS	AAF95595.1	2634613	2637396	+	transition	GAC->GAT	D->D	s	sensor histidine kinase/response regulator	243
large	2638520	CDS	AAF95596.1	2637384	2638676	-	transition	GCG->ACG	A->T	ns	GGDEF family protein	252
large	2638808	CDS	AAF95597.1	2638669	2639079	-	transition	TCA->TTA	S->L	ns	hypothetical protein	254
large	2644969	CDS	AAF95604.1	2644215	2645111	-	transition	TCA->TTA	S->L	ns	signal peptidase I	212
large	2645898	CDS	AAF95605.1	2645203	2646996	-	transition	GCA->ACA	A->T	ns	GTP-binding protein LepA	195
large	2646908	CDS	AAF95605.1	2645203	2646996	-	transition	GGC->GAC	G->D	ns	GTP-binding protein LepA	279
large	2651925	CDS	AAF95612.1	2651899	2652345	-	transition	TCC->CCC	S->P	ns	hypothetical protein	132
large	2653248	CDS	AAF95614.1	2652706	2653677	+	transition	CTA->CTG	L->L	s	conserved hypothetical protein	4
large	2657158	CDS	AAF95618.1	2657088	2657561	-	transition	GCC->GTC	A->V	ns	conserved hypothetical protein	9
large	2657588	CDS	AAF95619.1	2657567	2657663	-	transition	GCC->ACC	A->T	ns	hypothetical protein	66
large	2658372	Unknown	N/A	N/A	N/A	N/A	transversion	T->A	N/A	nc	N/A	349
large	2661550	CDS	AAF95624.1	2661478	2661972	-	transition	GTG->GTA	V->V	s	acetolactate synthase III, small subunit	230
large	2667689	CDS	AAF95629.1	2667427	2668515	-	transition	GTA->GCA	V->A	ns	conserved hypothetical protein	3
large	2669944	Unknown	N/A	N/A	N/A	N/A	transversion	G->T	N/A	nc	N/A	90
large	2675387	CDS	AAF95636.1	2675126	2675917	+	transition	GAA->AAA	E->K	ns	hypothetical protein	156
large	2683677	CDS	AAF95640.1	2683621	2684103	+	transversion	GGG->GGT	G->G	s	conserved hypothetical protein	338
large	2690013	CDS	AAF95645.1	2688715	2691576	+	transition	CAT->CAC	H->H	s	valyl-tRNA synthetase	374
large	2690280	CDS	AAF95645.1	2688715	2691576	+	transition	ATG->ATA	M->I	ns	valyl-tRNA synthetase	71
large	2690918	CDS	AAF95645.1	2688715	2691576	+	transversion	GCG->GAG	A->E	ns	valyl-tRNA synthetase	140
large	2694298	CDS	AAF95648.1	2693505	2696414	-	transversion	CAG->CTG	Q->L	ns	RNA polymerase-associated protein HepA	142
large	2695089	CDS	AAF95648.1	2693505	2696414	-	transversion	ATT->ATA	I->I	s	RNA polymerase-associated protein HepA	283
large	2695235	CDS	AAF95648.1	2693505	2696414	-	transversion	AGC->TGC	S->C	ns	RNA polymerase-associated protein HepA	233
large	2698758	CDS	AAF95650.1	2698362	2699366	+	transition	GAG->AAG	E->K	ns	ornithine carbamoyltransferase	251
large	2704128	CDS	AAF95658.1	2703920	2704249	-	transversion	CAA->CTA	Q->L	ns	anti-sigma B factor antagonist, putative	386
large	2707971	CDS	AAF95664.1	2707523	2708521	+	transition	GCC->GTC	A->V	ns	conserved hypothetical protein	243
large	2720729	CDS	AAF95679.1	2719759	2721351	-	transition	GCG->GTG	A->V	ns	thiamine ABC transporter, permease protein, putative	19
large	2723278	CDS	AAF95683.1	2723257	2724612	-	transversion	CTC->CTA	L->L	s	UDP-N-acetylmuramate:L-alanyl-gamma-D-glutamyl-meso-diaminopimelate ligase	139
large	2726172	CDS	AAF95686.1	2726098	2726628	+	transversion	AAT->AAG	N->K	ns	inorganic pyrophosphatase	228
large	2727232	CDS	AAF95688.1	2727046	2730810	-	transition	GGA->GGG	G->G	s	conserved hypothetical protein	157
large	2734980	CDS	AAF95693.1	2734544	2735272	+	transition	GAC->GGC	D->G	ns	hypothetical protein	192
large	2737867	CDS	AAF95696.1	2737379	2737900	+	transition	ATC->ATT	I->I	s	hypothetical protein	9
large	2737929	Unknown	N/A	N/A	N/A	N/A	transition	T->C	N/A	nc	N/A	359
large	2742835	CDS	AAF95702.1	2742300	2743199	-	transition	GGT->GAT	G->D	ns	uroporphyrin-III C-methyltransferase	143
large	2744546	CDS	AAF95703.1	2743400	2745445	+	transition	CGC->TGC	R->C	ns	2`,3`-cyclic-nucleotide 2`-phosphodiesterase	7
large	2748961	CDS	AAF95707.1	2748197	2749006	+	transition	CTT->CTC	L->L	s	conserved hypothetical protein	316
large	2752372	CDS	AAF95712.1	2751543	2752535	-	transversion	GCT->GAT	A->D	ns	DNA-directed RNA polymerase, alpha subunit	88
large	2753040	CDS	AAF95713.1	2752560	2753180	-	transition	CGT->CGC	R->R	s	ribosomal protein S4	223
large	2755416	CDS	AAF95717.1	2754275	2755609	-	transition	AAC->AGC	N->S	ns	preprotein translocase, SecY subunit	140
large	2758612	CDS	AAF95725.1	2758427	2758966	-	transition	GGC->AGC	G->S	ns	ribosomal protein L5	294
large	2765075	Unknown	N/A	N/A	N/A	N/A	transition	G->A	N/A	nc	N/A	N/A
large	2766118	CDS	AAF95740.1	2766021	2768486	-	transition	AGT->AAT	S->N	ns	ribonuclease R	256
large	2766254	CDS	AAF95740.1	2766021	2768486	-	transversion	ACC->CCC	T->P	ns	ribonuclease R	164
large	2769645	CDS	AAF95741.1	2768630	2770498	+	transition	GAT->GGT	D->G	ns	conserved hypothetical protein	186
large	2770226	CDS	AAF95741.1	2768630	2770498	+	transition	CCT->TCT	P->S	ns	conserved hypothetical protein	358
large	2771071	CDS	AAF95742.1	2770525	2771160	-	transversion	GTG->GTC	V->V	s	sodium-type flagellar protein MotX	379
large	2771748	CDS	AAF95743.1	2771368	2772666	-	transversion	CGT->AGT	R->S	ns	adenylosuccinate synthetase	290
large	2772214	CDS	AAF95743.1	2771368	2772666	-	transition	GAC->GAT	D->D	s	adenylosuccinate synthetase	268
large	2774319	CDS	AAF95745.1	2773937	2774542	-	transversion	CTG->CAG	L->Q	ns	peptidyl-prolyl cis-trans isomerase, FKBP-type	88
large	2785486	CDS	AAF95758.1	2785387	2786445	-	transition	GCC->GCT	A->A	s	arginine/ornithine succinyltransferase, putative	341
large	2787034	CDS	AAF95759.1	2786546	2787757	-	transition	GGG->AGG	G->R	ns	acetylornithine aminotransferase	106
large	2787057	CDS	AAF95759.1	2786546	2787757	-	transition	ACC->ATC	T->I	ns	acetylornithine aminotransferase	368
large	2787086	CDS	AAF95759.1	2786546	2787757	-	transition	TTC->TTT	F->F	s	acetylornithine aminotransferase	338
large	2787419	CDS	AAF95759.1	2786546	2787757	-	transversion	GCA->GCC	A->A	s	acetylornithine aminotransferase	21
large	2793243	Unknown	N/A	N/A	N/A	N/A	transition	T->C	N/A	nc	N/A	294
large	2794879	CDS	AAF95764.1	2794285	2795382	-	transition	GCG->GCA	A->A	s	tryptophanyl-tRNA synthetase	223
large	2795620	CDS	AAF95765.1	2795429	2796109	-	transversion	CAG->AAG	Q->K	ns	phosphoglycolate phosphatase	243
large	2799928	CDS	AAF95769.1	2799363	2800463	-	transition	GCC->GTC	A->V	ns	3-dehydroquinate synthase	359
large	2801755	CDS	AAF95771.1	2801187	2802923	-	transition	GCT->GTT	A->V	ns	fimbrial assembly protein	283
large	2810413	CDS	AAF95779.1	2810139	2811593	+	transition	GAA->GGA	E->G	ns	pyridine nucleotide-disulfide oxidoreductase, class I	230
large	2813876	Unknown	N/A	N/A	N/A	N/A	transition	C->T	N/A	nc	N/A	394
large	2817537	CDS	AAF95786.1	2817187	2818323	+	transition	TAT->TAC	Y->Y	s	acetylornithine deacetylase	251
large	2823386	CDS	AAF95792.1	2823068	2824102	-	transversion	GCC->GCA	A->A	s	glycerol-3-phosphate dehydrogenase (NAD+)	197
large	2825874	CDS	AAF95796.1	2825487	2826536	-	transition	AGC->AGT	S->S	s	lysyl-tRNA synthetase-related protein	134
large	2837451	CDS	AAF95811.1	2837248	2838045	+	transition	AAG->AAA	K->K	s	triosephosphate isomerase	282
large	2839030	CDS	AAF95812.1	2838163	2839545	+	transition	ACG->GCG	T->A	ns	conserved hypothetical protein	4
large	2839132	CDS	AAF95812.1	2838163	2839545	+	transversion	AGC->TGC	S->C	ns	conserved hypothetical protein	19
large	2839308	CDS	AAF95812.1	2838163	2839545	+	transversion	GGC->GGA	G->G	s	conserved hypothetical protein	319
large	2839678	CDS	AAF95813.1	2839631	2840146	-	transition	CCG->TCG	P->S	ns	s-adenosylmethionine:2-demethylmenaquinone methyltransferase	314
large	2843834	CDS	AAF95817.1	2843333	2843884	-	transition	ACC->ACT	T->T	s	cell division protein FtsN, putative	338
large	2845567	CDS	AAF95819.1	2845369	2847573	-	transition	AGC->AGT	S->S	s	primosomal protein N`	315
large	2850110	Unknown	N/A	N/A	N/A	N/A	transition	C->T	N/A	nc	N/A	4
large	2854774	CDS	AAF95826.1	2854177	2855091	+	transition	CTG->TTG	L->L	s	5,10-methylenetetrahydrofolate reductase	235
large	2855175	CDS	AAF95827.1	2855154	2855396	-	transversion	GGC->GGA	G->G	s	conserved hypothetical protein	379
large	2855662	Unknown	N/A	N/A	N/A	N/A	transition	G->A	N/A	nc	N/A	296
large	2856058	CDS	AAF95829.1	2855717	2856724	+	transition	GCG->GCA	A->A	s	glpX protein	169
large	2856484	CDS	AAF95829.1	2855717	2856724	+	transversion	CAA->CAC	Q->H	ns	glpX protein	369
large	2857293	CDS	AAF95830.1	2856801	2857796	-	transversion	ACC->ACA	T->T	s	6-phosphofructokinase, isozyme I	224
large	2862473	CDS	AAF95835.1	2861985	2862653	+	transition	AAC->AAT	N->N	s	superoxide dismutase, Mn	219
large	2863103	CDS	AAF95836.1	2862706	2863182	+	transversion	CGC->CTC	R->L	ns	rRNA methylase, SpoU family	393
large	2863322	CDS	AAF95837.1	2863216	2863701	-	transition	GGT->GAT	G->D	ns	fxsA protein	187
large	2866634	CDS	AAF95840.1	2866507	2867862	+	transition	GCC->GTC	A->V	ns	C4-dicarboxylate transporter, anaerobic	182
large	2866766	CDS	AAF95840.1	2866507	2867862	+	transition	GGT->GAT	G->D	ns	C4-dicarboxylate transporter, anaerobic	369
large	2866833	CDS	AAF95840.1	2866507	2867862	+	transversion	TAC->TAG	Y->*	ns	C4-dicarboxylate transporter, anaerobic	297
large	2867448	CDS	AAF95840.1	2866507	2867862	+	transition	GCC->GCT	A->A	s	C4-dicarboxylate transporter, anaerobic	379
large	2873761	CDS	AAF95841.1	2872014	2873816	+	transition	ACC->ATC	T->I	ns	thiol:disulfide interchange protein DsbD	98
large	2874315	CDS	AAF95842.1	2873989	2874618	+	transition	TCG->TCA	S->S	s	transcriptional regulator, LuxR family	165
large	2874678	Unknown	N/A	N/A	N/A	N/A	transition	G->A	N/A	nc	N/A	223
large	2876742	Unknown	N/A	N/A	N/A	N/A	transition	C->T	N/A	nc	N/A	379
large	2876958	CDS	AAF95844.1	2876841	2877107	+	transition	GAT->AAT	D->N	ns	hypothetical protein	324
large	2877166	Unknown	N/A	N/A	N/A	N/A	transition	C->T	N/A	nc	N/A	276
large	2879767	Unknown	N/A	N/A	N/A	N/A	transition	A->G	N/A	nc	N/A	338
large	2881039	CDS	AAF95850.1	2880994	2883111	+	transition	ACA->GCA	T->A	ns	guanosine-3',5'-bis(diphosphate) 3'-pyrophosphohydrolase	188
large	2886813	CDS	AAF95852.1	2885617	2887059	+	transversion	ATC->ATA	I->I	s	xanthine/uracil permease family protein	253
large	2886958	CDS	AAF95852.1	2885617	2887059	+	transversion	GGT->TGT	G->C	ns	xanthine/uracil permease family protein	111
large	2887966	CDS	AAF95853.1	2887084	2888400	-	transition	CTG->CTA	L->L	s	osmolarity sensor protein EnvZ	374
large	2891824	CDS	AAF95856.1	2890059	2892380	+	transversion	GCG->GAG	A->E	ns	conserved hypothetical protein	291
large	2892464	Unknown	N/A	N/A	N/A	N/A	transition	T->C	N/A	nc	N/A	369
large	2897897	CDS	AAF95864.1	2897685	2898185	-	transition	ACG->GCG	T->A	ns	cholera toxin secretion protein EpsM	297
large	2897901	CDS	AAF95864.1	2897685	2898185	-	transition	AAC->AAT	N->N	s	cholera toxin secretion protein EpsM	11
large	2898384	CDS	AAF95865.1	2898192	2899415	-	transition	GGG->GGA	G->G	s	general secretion pathway protein L	277
large	2900086	CDS	AAF95866.1	2899372	2900382	-	transition	ATG->ATA	M->I	ns	general secretion pathway protein K	294
large	2900997	CDS	AAF95867.1	2900372	2901037	-	transition	GCG->GTG	A->V	ns	general secretion pathway protein J	379
large	2906760	Unknown	N/A	N/A	N/A	N/A	transition	C->T	N/A	nc	N/A	11
large	2912335	CDS	AAF95878.1	2911849	2913735	+	transition	GCG->ACG	A->T	ns	conserved hypothetical protein	221
large	2914523	CDS	AAF95879.1	2913777	2914709	-	transversion	CTC->ATC	L->I	ns	conserved hypothetical protein	368
large	2917813	CDS	AAF95883.1	2916785	2918614	-	transition	GAA->AAA	E->K	ns	GTP-binding protein TypA	252
large	2918969	Unknown	N/A	N/A	N/A	N/A	transition	G->A	N/A	nc	N/A	182
large	2925339	CDS	AAF95889.1	2923927	2926476	+	transition	TTA->TTG	L->L	s	GGDEF family protein	243
large	2943351	CDS	AAF95897.1	2942341	2944512	+	transversion	GGC->GGA	G->G	s	fatty oxidation complex, alpha subunit	75
large	2958536	Unknown	N/A	N/A	N/A	N/A	transition	T->C	N/A	nc	N/A	286
large	2959036	CDS	AAF95913.1	2958538	2959170	-	transversion	TCC->TCA	S->S	s	glucose inhibited division protein B	224
small	2842	CDS	AAF95916.1	1134	3110	+	transversion	ACT->AAT	T->N	ns	hypothetical protein	181
small	7765	CDS	AAF95922.1	6624	8285	-	transversion	GGT->GTT	G->V	ns	methyl-accepting chemotaxis protein	169
small	10156	CDS	AAF95925.1	8986	11751	-	transversion	ATG->ATT	M->I	ns	malT regulatory protein	286
small	10530	CDS	AAF95925.1	8986	11751	-	transition	GAA->AAA	E->K	ns	malT regulatory protein	277
small	11494	CDS	AAF95925.1	8986	11751	-	transversion	AGC->AGA	S->R	ns	malT regulatory protein	125
small	11573	CDS	AAF95925.1	8986	11751	-	transition	GCC->GTC	A->V	ns	malT regulatory protein	N/A
small	11633	CDS	AAF95925.1	8986	11751	-	transition	CGT->CAT	R->H	ns	malT regulatory protein	89
small	12764	CDS	AAF95927.1	12271	14724	+	transition	GCG->GTG	A->V	ns	maltodextrin phosphorylase	87
small	15503	CDS	AAF95928.1	14810	16990	+	transition	CCA->TCA	P->S	ns	4-alpha-glucanotransferase	280
small	25054	CDS	AAF95934.1	23394	26651	+	transition	GCT->GTT	A->V	ns	hypothetical protein	336
small	27318	CDS	AAF95935.1	26652	27380	+	transition	TTA->CTA	L->L	s	hypothetical protein	283
small	30691	CDS	AAF95939.1	30483	31871	+	transition	GCG->GTG	A->V	ns	transporter, NadC family	11
small	31626	CDS	AAF95939.1	30483	31871	+	transition	GCG->ACG	A->T	ns	transporter, NadC family	267
small	32039	CDS	AAF95940.1	31967	32602	-	transition	ATG->ATA	M->I	ns	conserved hypothetical protein	243
small	34314	CDS	AAF95941.1	33034	35583	+	transition	GGC->GGT	G->G	s	chitinase	181
small	42070	CDS	AAF95947.1	40279	42153	+	transition	CAT->TAT	H->Y	ns	hypothetical protein	347
small	42228	CDS	AAF95948.1	42213	43085	-	transversion	CAG->CAT	Q->H	ns	conserved hypothetical protein	91
small	42362	CDS	AAF95948.1	42213	43085	-	transition	GAC->AAC	D->N	ns	conserved hypothetical protein	339
small	43041	CDS	AAF95948.1	42213	43085	-	transition	ATG->ATA	M->I	ns	conserved hypothetical protein	181
small	43996	CDS	AAF95949.1	43201	44025	+	transition	CCG->TCG	P->S	ns	phosphatidylglycerophosphatase B, putative	393
small	44128	CDS	AAF95950.1	44079	45296	-	transition	GTA->GCA	V->A	ns	sodium/dicarboxylate symporter	290
small	44481	CDS	AAF95950.1	44079	45296	-	transversion	ATG->ATC	M->I	ns	sodium/dicarboxylate symporter	315
small	48543	Unknown	N/A	N/A	N/A	N/A	transition	G->A	N/A	nc	N/A	317
small	48665	Unknown	N/A	N/A	N/A	N/A	transversion	T->A	N/A	nc	N/A	286
small	49400	CDS	AAF95955.1	48767	49993	+	transversion	AAC->TAC	N->Y	ns	sodium/glutamate symporter	329
small	52694	CDS	AAF95958.1	51479	53622	+	transversion	GAT->TAT	D->Y	ns	hypothetical protein	283
small	52719	CDS	AAF95958.1	51479	53622	+	transition	TCA->TTA	S->L	ns	hypothetical protein	261
small	53488	CDS	AAF95958.1	51479	53622	+	transition	TCT->TCC	S->S	s	hypothetical protein	243
small	58724	CDS	AAF95965.1	58143	59666	-	transition	CCT->TCT	P->S	ns	hypothetical protein	190
small	59452	CDS	AAF95965.1	58143	59666	-	transition	AAA->AGA	K->R	ns	hypothetical protein	73
small	62338	CDS	AAF95969.1	62336	63304	+	transition	GTG->GTA	V->V	s	conserved hypothetical protein	190
small	62964	CDS	AAF95969.1	62336	63304	+	transition	GCG->GTG	A->V	ns	conserved hypothetical protein	13
small	65746	CDS	AAF95972.1	65519	66439	+	transversion	GGT->GGG	G->G	s	conserved hypothetical protein	157
small	69197	CDS	AAF95977.1	68874	70871	+	transition	CCG->CCA	P->P	s	protease II	386
small	71492	CDS	AAF95978.1	70871	73012	+	transition	GAA->AAA	E->K	ns	TonB system receptor, putative	338
small	74475	CDS	AAF95979.1	73022	75328	+	transition	CTG->CCG	L->P	ns	hypothetical protein	296
small	74992	CDS	AAF95979.1	73022	75328	+	transition	GAG->GAA	E->E	s	hypothetical protein	385
small	77927	CDS	AAF95982.1	77458	79101	-	transition	AAC->AGC	N->S	ns	methyl-accepting chemotaxis protein	397
small	78579	CDS	AAF95982.1	77458	79101	-	transition	CGC->TGC	R->C	ns	methyl-accepting chemotaxis protein	268
small	78969	CDS	AAF95982.1	77458	79101	-	transition	GTC->ATC	V->I	ns	methyl-accepting chemotaxis protein	283
small	85558	CDS	AAF95990.1	84846	86222	-	transition	GGC->GAC	G->D	ns	conserved hypothetical protein	122
small	89263	CDS	AAF95993.1	89147	90439	+	transition	CCC->CCT	P->P	s	conserved hypothetical protein	281
small	91291	CDS	AAF95994.1	90557	92380	-	transition	GAG->AAG	E->K	ns	GGDEF family protein	276
small	95893	CDS	AAF95999.1	95458	96660	+	transversion	CAA->AAA	Q->K	ns	hypothetical protein	267
small	100413	CDS	AAF96005.1	100198	100494	+	transversion	GCA->GCT	A->A	s	conserved hypothetical protein	80
small	102599	CDS	AAF96009.1	102420	103118	+	transition	GAA->GAG	E->E	s	hypothetical protein	234
small	103032	CDS	AAF96009.1	102420	103118	+	transition	GGG->AGG	G->R	ns	hypothetical protein	260
small	103393	CDS	AAF96010.1	103161	104384	+	transition	GAC->GGC	D->G	ns	hypothetical protein	193
small	108817	CDS	AAF96015.1	108298	109854	-	transition	CGC->CGT	R->R	s	conserved hypothetical protein	293
small	109352	CDS	AAF96015.1	108298	109854	-	transition	CGT->CAT	R->H	ns	conserved hypothetical protein	283
small	111099	CDS	AAF96017.1	110870	112648	+	transversion	CGC->CTC	R->L	ns	sulfate permease family protein	336
small	118959	CDS	AAF96023.1	118873	119310	+	transition	ACC->ACT	T->T	s	hypothetical protein	283
small	120568	CDS	AAF96024.1	119316	121085	+	transversion	CCA->CGA	P->R	ns	hypothetical protein	386
small	127772	CDS	AAF96030.1	126177	128786	+	transversion	GAT->GAG	D->E	ns	clpB protein	247
small	131345	CDS	AAF96033.1	131044	132453	+	transition	TAT->TGT	Y->C	ns	hypothetical protein	296
small	131533	CDS	AAF96033.1	131044	132453	+	transversion	CTC->ATC	L->I	ns	hypothetical protein	62
small	143761	CDS	AAF96043.1	143635	144632	+	transition	GTT->ATT	V->I	ns	ribose ABC transporter, permease protein	21
small	146693	CDS	AAF96046.1	146645	147649	+	transversion	ACC->TCC	T->S	ns	ribose operon repressor	297
small	148312	Unknown	N/A	N/A	N/A	N/A	transition	C->T	N/A	nc	N/A	393
small	148908	CDS	AAF96047.1	148506	149237	+	transition	CAA->TAA	Q->*	ns	uridine phosphorylase	283
small	154222	CDS	AAF96053.1	153870	155078	+	transition	GGC->GAC	G->D	ns	spindolin-related protein	358
small	156007	CDS	AAF96054.1	155193	157247	-	transition	CGC->CAC	R->H	ns	C4-dicarboxylate transport sensor protein, putative	81
small	156604	CDS	AAF96054.1	155193	157247	-	transition	GTG->GCG	V->A	ns	C4-dicarboxylate transport sensor protein, putative	262
small	163660	CDS	AAF96060.1	162510	163721	+	transition	ACT->ATT	T->I	ns	transcriptional regulator, putative	236
small	165759	CDS	AAF96061.1	163830	167837	+	transition	TCT->CCT	S->P	ns	TagA-related protein	221
small	165873	CDS	AAF96061.1	163830	167837	+	transversion	TTA->ATA	L->I	ns	TagA-related protein	280
small	174207	CDS	AAF96070.1	172960	175635	-	transition	GTT->ATT	V->I	ns	NADH dehydrogenase, putative	291
small	177197	CDS	AAF96073.1	177191	178426	-	transition	AAG->AAA	K->K	s	tryptophan-specific transport protein	291
small	178925	CDS	AAF96074.1	178505	179923	-	transition	TAT->TAC	Y->Y	s	tryptophanase	374
small	181874	Unknown	N/A	N/A	N/A	N/A	transversion	C->A	N/A	nc	N/A	230
small	184000	CDS	AAF96078.1	181877	184009	+	transition	GCA->GCG	A->A	s	GGDEF family protein	374
small	194747	CDS	AAF96089.1	192829	194763	+	transition	GGC->GAC	G->D	ns	methyl-accepting chemotaxis protein	273
small	196246	Unknown	N/A	N/A	N/A	N/A	transversion	T->A	N/A	nc	N/A	181
small	197475	CDS	AAF96092.1	196598	197806	+	transition	GCT->GTT	A->V	ns	NupC family protein	386
small	198672	CDS	AAF96093.1	198057	199289	+	transition	TAT->CAT	Y->H	ns	peptidase T	339
small	199799	CDS	AAF96094.1	199461	200336	+	transversion	CGG->CGT	R->R	s	hypothetical protein	266
small	200677	CDS	AAF96095.1	200333	201925	-	transition	GTG->ATG	V->M	ns	sigma-54 dependent transcriptional regulator	134
small	202019	Unknown	N/A	N/A	N/A	N/A	transversion	T->A	N/A	nc	N/A	126
small	203364	Unknown	N/A	N/A	N/A	N/A	transversion	G->T	N/A	nc	N/A	95
small	206699	CDS	AAF96103.1	206608	207054	+	transition	GAC->GGC	D->G	ns	hypothetical protein	230
small	214445	Unknown	N/A	N/A	N/A	N/A	transition	C->T	N/A	nc	N/A	192
small	220580	Unknown	N/A	N/A	N/A	N/A	transition	C->T	N/A	nc	N/A	285
small	222420	CDS	AAF96117.1	222307	223635	-	transversion	ACC->CCC	T->P	ns	C4-dicarboxylate transporter, anaerobic	333
small	228045	CDS	AAF96123.1	227212	229158	-	transversion	GCG->TCG	A->S	ns	sensory box sensor histidine kinase	143
small	228264	CDS	AAF96123.1	227212	229158	-	transition	GCG->ACG	A->T	ns	sensory box sensor histidine kinase	379
small	232153	Unknown	N/A	N/A	N/A	N/A	transition	G->A	N/A	nc	N/A	228
small	235448	CDS	AAF96130.1	235359	236615	-	transition	TTT->CTT	F->L	ns	thermolabile hemolysin	124
small	236243	CDS	AAF96130.1	235359	236615	-	transition	GAT->AAT	D->N	ns	thermolabile hemolysin	230
small	238942	CDS	AAF96131.1	237585	239810	+	transition	TTC->TCC	F->S	ns	haemolysin	2
small	247172	Unknown	N/A	N/A	N/A	N/A	transition	C->T	N/A	nc	N/A	4
small	248787	CDS	AAF96139.1	248761	249762	+	transversion	CTC->CTA	L->L	s	iron(III) ABC transporter, periplasmic iron-compound-binding protein	158
small	250950	CDS	AAF96141.1	250743	251693	+	transition	CCG->TCG	P->S	ns	iron(III) ABC transporter, permease protein	71
small	253013	CDS	AAF96143.1	252506	253582	-	transition	CTG->CTA	L->L	s	transcriptional regulator, AraC/XylS family	230
small	257822	Unknown	N/A	N/A	N/A	N/A	transition	C->T	N/A	nc	N/A	297
small	260890	CDS	AAF96150.1	260368	261042	+	transition	ATT->GTT	I->V	ns	transcriptional regulator	338
small	266710	CDS	AAF96157.1	265315	267075	-	transition	CGC->CGT	R->R	s	SgaT protein	339
small	267401	Unknown	N/A	N/A	N/A	N/A	transition	A->G	N/A	nc	N/A	124
small	267890	CDS	AAF96158.1	267441	268196	+	transition	AGT->AGC	S->S	s	transcriptional regulator, DeoR family	3
small	268728	CDS	AAF96159.1	268323	269390	+	transversion	GGC->TGC	G->C	ns	conserved hypothetical protein	142
small	270399	CDS	AAF96161.1	270196	271596	-	transversion	ATG->CTG	M->L	ns	alpha-amylase	4
small	270823	CDS	AAF96161.1	270196	271596	-	transition	GCC->GCT	A->A	s	alpha-amylase	281
small	280759	CDS	AAF96174.1	280379	280921	-	transition	GTC->ATC	V->I	ns	acetyltransferase, putative	338
small	285840	CDS	AAF96179.1	285031	286962	+	transition	ACC->ACT	T->T	s	methyl-accepting chemotaxis protein	339
small	287179	CDS	AAF96180.1	286978	288651	+	transition	CAA->TAA	Q->*	ns	decarboxylase, group II	176
small	288886	CDS	AAF96181.1	288816	289985	+	transversion	TCC->TAC	S->Y	ns	D-alanyl-D-alanine carboxypeptidase	351
small	291943	CDS	AAF96185.1	291256	291975	+	transition	CAT->TAT	H->Y	ns	carbonic anhydrase	375
small	295601	Unknown	N/A	N/A	N/A	N/A	transition	G->A	N/A	nc	N/A	134
small	297628	Unknown	N/A	N/A	N/A	N/A	transition	A->G	N/A	nc	N/A	250
small	298266	CDS	AAF96189.1	297999	298622	+	transition	CCG->TCG	P->S	ns	transcriptional regulator, HTH_3 family	267
small	299020	Unknown	N/A	N/A	N/A	N/A	transition	G->A	N/A	nc	N/A	379
small	309396	CDS	AAF96198.1	309311	309664	+	transition	TCA->TTA	S->L	ns	ribosomal protein L20	266
small	439408	CDS	AAF96413.1	436918	439824	+	transition	TTC->CTC	F->L	ns	hypothetical protein	14
small	442263	CDS	AAF96414.1	440287	442407	+	transition	GGG->GGA	G->G	s	anaerobic ribonucleoside-triphosphate reductase	256
small	442882	Unknown	N/A	N/A	N/A	N/A	transition	C->T	N/A	nc	N/A	374
small	445144	Unknown	N/A	N/A	N/A	N/A	transition	C->T	N/A	nc	N/A	276
small	450081	CDS	AAF96422.1	449417	450397	+	transition	CGT->CAT	R->H	ns	fructose repressor	250
small	451054	CDS	AAF96423.1	450451	451590	+	transition	CGC->TGC	R->C	ns	exonuclease SbcD, putative	270
small	454246	CDS	AAF96424.1	451592	454633	+	transition	CTC->CTT	L->L	s	exonuclease SbcC, putative	223
small	455072	CDS	AAF96425.1	454730	456790	+	transition	CAT->TAT	H->Y	ns	sensor histidine kinase/response regulator LuxN	394
small	459234	CDS	AAF96427.1	458385	459347	-	transition	GGC->GGT	G->G	s	conserved hypothetical protein	140
small	460387	CDS	AAF96429.1	459494	460900	-	transversion	CGC->AGC	R->S	ns	conserved hypothetical protein	165
small	462168	CDS	AAF96430.1	461367	462356	+	transition	CGA->TGA	R->*	ns	conserved hypothetical protein	230
small	466867	CDS	AAF96433.1	465647	468886	-	transition	CCG->TCG	P->S	ns	pyruvate-flavoredoxin oxidoreductase	182
small	469905	CDS	AAF96434.1	468989	470482	+	transition	ACC->ATC	T->I	ns	sensor histidine kinase	127
small	470066	CDS	AAF96434.1	468989	470482	+	transition	GCT->ACT	A->T	ns	sensor histidine kinase	268
small	470788	CDS	AAF96435.1	470472	471164	+	transition	TTT->TCT	F->S	ns	DNA-binding response regulator	291
small	472780	CDS	AAF96437.1	472653	473033	-	transversion	ACG->AGG	T->R	ns	hypothetical protein	338
small	476182	CDS	AAF96441.1	475924	476493	+	transversion	CGT->AGT	R->S	ns	conserved hypothetical protein	87
small	480218	CDS	AAF96446.1	480080	481744	-	transversion	AAA->AAT	K->N	ns	conserved hypothetical protein	286
small	483602	CDS	AAF96447.1	481974	483716	+	transversion	GGT->GGA	G->G	s	5`-nucleotidase, putative	88
small	484942	CDS	AAF96448.1	484276	485232	+	transition	ATG->GTG	M->V	ns	conserved hypothetical protein	4
small	486068	CDS	AAF96451.1	485874	486449	-	transition	GTA->ATA	V->I	ns	phnA protein	374
small	487645	CDS	AAF96452.1	486633	487715	+	transition	GCC->GTC	A->V	ns	hypothetical protein	190
small	494296	CDS	AAF96459.1	493347	494756	+	transition	GAC->GGC	D->G	ns	GGDEF family protein	338
small	494586	CDS	AAF96459.1	493347	494756	+	transversion	GAA->TAA	E->*	ns	GGDEF family protein	379
small	507993	Unknown	N/A	N/A	N/A	N/A	transition	G->A	N/A	nc	N/A	286
small	512256	CDS	AAF96476.1	511104	513785	+	transition	GCA->ACA	A->T	ns	conserved hypothetical protein	380
small	518064	CDS	AAF96480.1	517360	519057	-	transition	GAG->AAG	E->K	ns	conserved hypothetical protein	397
small	518295	CDS	AAF96480.1	517360	519057	-	transition	TCC->CCC	S->P	ns	conserved hypothetical protein	338
small	520130	CDS	AAF96483.1	519992	520783	+	transversion	CAG->GAG	Q->E	ns	conserved hypothetical protein	294
small	520267	CDS	AAF96483.1	519992	520783	+	transition	GAC->GAT	D->D	s	conserved hypothetical protein	165
small	532420	CDS	AAF96496.1	532349	532630	+	transition	GTT->GTC	V->V	s	hemolysin	256
small	535238	CDS	AAF96498.1	535076	535356	+	transversion	TGC->AGC	C->S	ns	hypothetical protein	380
small	535267	CDS	AAF96498.1	535076	535356	+	transition	TGG->TGA	W->*	ns	hypothetical protein	295
small	539548	CDS	AAF96503.1	538867	540078	-	transversion	CGT->CGG	R->R	s	ABC transporter, ATP-binding protein	156
small	540853	CDS	AAF96504.1	540234	541253	-	transition	GCG->GTG	A->V	ns	ABC transporter, periplasmic substrate-binding protein	251
small	548047	CDS	AAF96515.1	548024	549823	+	transition	ACC->ACT	T->T	s	formate--tetrahydrofolate ligase	124
small	548457	CDS	AAF96515.1	548024	549823	+	transition	GGT->GAT	G->D	ns	formate--tetrahydrofolate ligase	290
small	549501	CDS	AAF96515.1	548024	549823	+	transition	GCG->GTG	A->V	ns	formate--tetrahydrofolate ligase	276
small	555053	CDS	AAF96521.1	554609	555439	+	transition	CCA->TCA	P->S	ns	thiosulfate sulfurtransferase SseA, putative	291
small	556663	Unknown	N/A	N/A	N/A	N/A	transition	G->A	N/A	nc	N/A	380
small	560311	CDS	AAF96526.1	560270	562624	-	transition	CCG->TCG	P->S	ns	TonB receptor-related protein	140
small	562074	CDS	AAF96526.1	560270	562624	-	transversion	GCC->GAC	A->D	ns	TonB receptor-related protein	296
small	562127	CDS	AAF96526.1	560270	562624	-	transition	GCG->GCA	A->A	s	TonB receptor-related protein	250
small	568231	CDS	AAF96531.1	567286	568257	-	transition	TAC->TAT	Y->Y	s	D-3-phosphoglycerate dehydrogenase-related protein	374
small	568472	CDS	AAF96532.1	568273	568788	-	transition	CGC->CAC	R->H	ns	hypothetical protein	116
small	571973	CDS	AAF96538.1	571819	572472	-	transversion	TTT->TGT	F->C	ns	oxygen-insensitive NAD(P)H nitroreductase	296
small	572208	CDS	AAF96538.1	571819	572472	-	transition	AGC->GGC	S->G	ns	oxygen-insensitive NAD(P)H nitroreductase	282
small	572460	CDS	AAF96538.1	571819	572472	-	transition	CAA->TAA	Q->*	ns	oxygen-insensitive NAD(P)H nitroreductase	14
small	576671	CDS	AAF96540.1	575848	576852	-	transition	GTT->GCT	V->A	ns	AcrA/AcrE family protein	208
small	577060	CDS	AAF96541.1	576962	577426	-	transversion	GCA->TCA	A->S	ns	conserved hypothetical protein	98
small	578210	Unknown	N/A	N/A	N/A	N/A	transition	C->T	N/A	nc	N/A	166
small	583860	CDS	AAF96550.1	583827	584369	-	transition	CCC->CCT	P->P	s	hypothetical protein	243
small	588614	Unknown	N/A	N/A	N/A	N/A	transition	A->G	N/A	nc	N/A	181
small	592892	Unknown	N/A	N/A	N/A	N/A	transition	A->G	N/A	nc	N/A	N/A
small	596642	CDS	AAF96560.1	596377	597000	-	transversion	GTC->GGC	V->G	ns	protein F-related protein	286
small	596684	CDS	AAF96560.1	596377	597000	-	transition	TCA->TTA	S->L	ns	protein F-related protein	321
small	597149	Unknown	N/A	N/A	N/A	N/A	transition	A->G	N/A	nc	N/A	30
small	600481	Unknown	N/A	N/A	N/A	N/A	transversion	G->C	N/A	nc	N/A	294
small	600714	CDS	AAF96566.1	600709	602088	+	transition	GAG->GAA	E->E	s	C4-dicarboxylate transporter, anaerobic	89
small	600812	CDS	AAF96566.1	600709	602088	+	transition	GCA->GTA	A->V	ns	C4-dicarboxylate transporter, anaerobic	379
small	600836	CDS	AAF96566.1	600709	602088	+	transition	ACC->ATC	T->I	ns	C4-dicarboxylate transporter, anaerobic	250
small	600997	CDS	AAF96566.1	600709	602088	+	transversion	ATC->CTC	I->L	ns	C4-dicarboxylate transporter, anaerobic	70
small	603605	CDS	AAF96567.1	602186	603616	-	transition	GTG->GTA	V->V	s	L-serine dehydratase 1	283
small	606207	CDS	AAF96570.1	605447	606742	+	transition	GGT->GAT	G->D	ns	sugar transporter family protein	221
small	609888	CDS	AAF96575.1	609793	611544	-	transition	CGT->TGT	R->C	ns	nitrate/nitrite sensor protein NarQ	116
small	614570	CDS	AAF96578.1	612552	615041	+	transition	GGC->GGT	G->G	s	periplasmic nitrate reductase	142
small	615522	CDS	AAF96579.1	615048	615563	+	transition	CTG->TTG	L->L	s	periplasmic nitrate reductase, cytochrome c-type protein	140
small	616753	CDS	AAF96581.1	616340	617635	-	transversion	ACC->CCC	T->P	ns	conserved hypothetical protein	227
small	618029	CDS	AAF96582.1	617794	618420	+	transversion	ATC->AGC	I->S	ns	transcriptional regulator UhpA	251
small	618264	CDS	AAF96582.1	617794	618420	+	transition	GTA->GTG	V->V	s	transcriptional regulator UhpA	299
small	619147	CDS	AAF96583.1	618423	620006	+	transversion	TTA->TAA	L->*	ns	sensor protein UhpB	111
small	620720	CDS	AAF96584.1	620074	621384	+	transition	CGC->CAC	R->H	ns	regulatory protein UhpC	339
small	622715	CDS	AAF96586.1	622635	624737	+	transition	CTG->CTA	L->L	s	iron(III) ABC transporter, permease protein	71
small	625666	CDS	AAF96587.1	624749	625804	+	transversion	ATG->ATT	M->I	ns	iron(III) ABC transporter, ATP-binding protein	166
small	626433	CDS	AAF96588.1	625890	627665	-	transition	GGG->GGA	G->G	s	polyhydroxyalkanoic acid synthase	223
small	627303	CDS	AAF96588.1	625890	627665	-	transition	AAG->AAA	K->K	s	polyhydroxyalkanoic acid synthase	181
small	628245	CDS	AAF96590.1	628100	629305	-	transition	GCG->GTG	A->V	ns	acetyl-CoA acetyltransferase	268
small	629546	CDS	AAF96591.1	629318	630058	-	transition	GGC->GGT	G->G	s	acetoacetyl-CoA reductase	238
small	631112	Unknown	N/A	N/A	N/A	N/A	transition	C->T	N/A	nc	N/A	220
small	636411	CDS	AAF96596.1	635106	637034	+	transition	GGC->AGC	G->S	ns	sensory box/GGDEF family protein	256
small	638968	CDS	AAF96599.1	638826	641981	-	transversion	GTT->GGT	V->G	ns	chitodextrinase	243
small	639689	CDS	AAF96599.1	638826	641981	-	transition	ATT->GTT	I->V	ns	chitodextrinase	21
small	644832	CDS	AAF96603.1	644566	645885	-	transition	CGC->TGC	R->C	ns	phosphoglycerate transport system transcriptional regulatory protein PgtA	125
small	646486	CDS	AAF96604.1	645803	648172	-	transition	GTC->ATC	V->I	ns	phosphoglycerate transport regulatory protein PgtB, putative	268
small	651409	CDS	AAF96607.1	651239	652699	+	transition	CTC->CTT	L->L	s	pyruvate kinase II	291
small	658925	CDS	AAF96614.1	658852	659169	+	transversion	TCT->TAT	S->Y	ns	hypothetical protein	125
small	661265	CDS	AAF96616.1	659754	661853	-	transition	CGC->TGC	R->C	ns	helicase IV	358
small	671326	CDS	AAF96626.1	670518	671972	-	transition	ACC->ATC	T->I	ns	cobyric acid synthase	299
small	673401	CDS	AAF96627.1	672575	674746	-	transition	GAC->GGC	D->G	ns	hypothetical protein	296
small	678376	Unknown	N/A	N/A	N/A	N/A	transition	C->T	N/A	nc	N/A	166
small	683194	CDS	AAF96636.1	683061	684155	-	transition	GCG->GTG	A->V	ns	luxP protein	379
small	687359	CDS	AAF96641.1	687348	687497	+	transversion	GAC->GAA	D->E	ns	hypothetical protein	242
small	689627	Unknown	N/A	N/A	N/A	N/A	transition	T->C	N/A	nc	N/A	297
small	690850	Unknown	N/A	N/A	N/A	N/A	transversion	A->T	N/A	nc	N/A	282
small	694465	CDS	AAF96647.1	694196	695437	+	transition	GGC->GGT	G->G	s	anaerobic glycerol-3-phosphate dehydrogenase, subunit C	183
small	696324	CDS	AAF96649.1	695579	696790	-	transition	GGT->GAT	G->D	ns	3-oxoacyl-(acyl-carrier-protein) synthase III	369
small	698339	CDS	AAF96651.1	697459	698613	+	transition	AGC->AAC	S->N	ns	conserved hypothetical protein	385
small	702594	CDS	AAF96656.1	702261	702950	-	transversion	GGA->GGC	G->G	s	arginine ABC transporter, permease protein	380
small	703475	CDS	AAF96657.1	702952	703683	-	transition	GAC->GGC	D->G	ns	arginine ABC transporter, periplasmic arginine-binding protein	262
small	703985	CDS	AAF96658.1	703757	704500	-	transition	GAG->GAA	E->E	s	arginine ABC transporter, ATP-binding protein	299
small	704889	Unknown	N/A	N/A	N/A	N/A	transition	G->A	N/A	nc	N/A	94
small	708260	Unknown	N/A	N/A	N/A	N/A	transversion	A->C	N/A	nc	N/A	143
small	711215	CDS	AAF96665.1	710614	711348	+	transversion	CAG->CCG	Q->P	ns	transcriptional regulator, TetR family	53
small	712433	CDS	AAF96666.1	711448	712716	-	transversion	CAG->CTG	Q->L	ns	ATP-dependent RNA helicase, DEAD box family	297
small	716978	CDS	AAF96672.1	716791	717807	-	transition	ACC->ATC	T->I	ns	UDP-glucose 4-epimerase	286
small	718281	CDS	AAF96674.1	718127	718867	+	transition	ATA->ACA	I->T	ns	conserved hypothetical protein	120
small	720023	CDS	AAF96676.1	719691	720620	+	transition	GGG->GGA	G->G	s	conserved hypothetical protein	359
small	723543	Unknown	N/A	N/A	N/A	N/A	transversion	A->C	N/A	nc	N/A	339
small	724502	CDS	AAF96679.1	723769	726216	-	transversion	AAC->ACC	N->T	ns	conserved hypothetical protein	81
small	725249	CDS	AAF96679.1	723769	726216	-	transition	GGG->GAG	G->E	ns	conserved hypothetical protein	380
small	727248	CDS	AAF96681.1	726841	727488	+	transition	AAC->AAT	N->N	s	arylesterase	80
small	730186	CDS	AAF96683.1	728955	730838	+	transition	CGT->CAT	R->H	ns	GGDEF family protein	398
small	730373	CDS	AAF96683.1	728955	730838	+	transition	AAC->AAT	N->N	s	GGDEF family protein	380
small	731591	CDS	AAF96684.1	730964	732613	+	transition	ATC->GTC	I->V	ns	conserved hypothetical protein	124
small	734791	CDS	AAF96688.1	734397	735776	+	transition	TTA->TCA	L->S	ns	hypothetical protein	99
small	740628	CDS	AAF96697.1	740480	740986	-	transversion	GTG->GGG	V->G	ns	hypothetical protein	156
small	750474	CDS	AAF96703.1	748794	750830	+	transition	CTG->TTG	L->L	s	exoribonuclease II	294
small	763754	CDS	AAF96715.1	763684	764268	+	transition	ACA->ATA	T->I	ns	hypothetical protein	223
small	766519	CDS	AAF96718.1	766139	767731	+	transition	GCG->GCA	A->A	s	chaperonin, 60 Kd subunit	386
small	771163	CDS	AAF96722.1	769953	771188	-	transition	TCT->TTT	S->F	ns	diaminobutyrate--pyruvate aminotransferase	299
small	772202	Unknown	N/A	N/A	N/A	N/A	transition	A->G	N/A	nc	N/A	374
small	773649	Unknown	N/A	N/A	N/A	N/A	transition	T->C	N/A	nc	N/A	230
small	788540	Unknown	N/A	N/A	N/A	N/A	transversion	G->T	N/A	nc	N/A	298
small	792608	CDS	AAF96747.1	791027	800818	-	transition	GGT->GGC	G->G	s	hypothetical protein	182
small	792743	CDS	AAF96747.1	791027	800818	-	transversion	AAC->AAA	N->K	ns	hypothetical protein	371
small	796720	CDS	AAF96747.1	791027	800818	-	transition	GCG->ACG	A->T	ns	hypothetical protein	190
small	798807	CDS	AAF96747.1	791027	800818	-	transversion	GCG->GAG	A->E	ns	hypothetical protein	308
small	803978	CDS	AAF96750.1	803144	804388	-	transition	CGG->CGA	R->R	s	hypothetical protein	166
small	804156	CDS	AAF96750.1	803144	804388	-	transition	CGC->CAC	R->H	ns	hypothetical protein	11
small	805032	CDS	AAF96751.1	804393	805136	-	transition	TAC->TAT	Y->Y	s	hypothetical protein	284
small	806470	CDS	AAF96753.1	806376	807059	-	transition	GCC->GTC	A->V	ns	ABC transporter, ATP-binding protein	379
small	808773	CDS	AAF96757.1	808052	808975	-	transversion	CTG->CAG	L->Q	ns	oxidoreductase, aldo/keto reductase 2 family	250
small	809028	Unknown	N/A	N/A	N/A	N/A	transition	T->C	N/A	nc	N/A	281
small	811406	CDS	AAF96759.1	811281	811514	+	transition	TCT->TCC	S->S	s	hypothetical protein	334
small	820150	CDS	AAF96765.1	819607	820260	-	transition	GTA->GTG	V->V	s	outer membrane protein OmpW	386
small	820657	CDS	AAF96766.1	820450	820683	+	transition	CTG->TTG	L->L	s	hypothetical protein	97
small	826209	CDS	AAF96771.1	825554	826690	+	transition	GGG->GAG	G->E	ns	cytochrome d ubiquinol oxidase, subunit II	374
small	828497	CDS	AAF96773.1	827932	829257	-	transition	CGC->CAC	R->H	ns	D-serine dehydratase	67
small	838274	CDS	AAF96783.1	837890	838921	-	transition	AAC->AAT	N->N	s	threonine 3-dehydrogenase	380
small	841526	CDS	AAF96785.1	841274	842035	+	transition	GCG->ACG	A->T	ns	transcriptional regulator, LuxR family	374
small	844652	CDS	AAF96788.1	843528	844940	-	transition	CAG->TAG	Q->*	ns	conserved hypothetical protein	276
small	849642	CDS	AAF96792.1	846930	849875	+	transition	TCT->CCT	S->P	ns	chemotactic transducer-related protein	166
small	850028	Unknown	N/A	N/A	N/A	N/A	transition	A->G	N/A	nc	N/A	379
small	853984	Unknown	N/A	N/A	N/A	N/A	transversion	T->A	N/A	nc	N/A	296
small	855487	CDS	AAF96798.1	855368	855997	+	transversion	ATG->ATT	M->I	ns	hypothetical protein	261
small	857225	CDS	AAF96800.1	857002	858135	-	transversion	ACC->AAC	T->N	ns	conserved hypothetical protein	248
small	859757	CDS	AAF96802.1	859665	860804	-	transition	GAA->AAA	E->K	ns	conserved hypothetical protein	71
small	860953	CDS	AAF96803.1	860945	862681	-	transition	CGC->TGC	R->C	ns	methyl-accepting chemotaxis protein	256
small	862372	CDS	AAF96803.1	860945	862681	-	transition	CTG->TTG	L->L	s	methyl-accepting chemotaxis protein	243
small	863676	CDS	AAF96805.1	863538	864119	-	transition	CGC->CGT	R->R	s	conserved hypothetical protein	197
small	865006	CDS	AAF96806.1	864065	865432	-	transition	CGT->TGT	R->C	ns	oxygen-independent coproporphyrinogen III oxidase, putative	291
small	867065	CDS	AAF96808.1	866438	867124	+	transition	CAC->TAC	H->Y	ns	TonB system transport protein ExbB1	278
small	867069	CDS	AAF96808.1	866438	867124	+	transition	GCC->GTC	A->V	ns	TonB system transport protein ExbB1	234
small	870224	Unknown	N/A	N/A	N/A	N/A	transition	A->G	N/A	nc	N/A	243
small	873227	CDS	AAF96818.1	872485	873603	-	transition	GTC->GCC	V->A	ns	hypothetical protein	291
small	873778	CDS	AAF96819.1	873769	874377	+	transition	GCT->ACT	A->T	ns	hypothetical protein	126
small	878455	Unknown	N/A	N/A	N/A	N/A	transition	C->T	N/A	nc	N/A	10
small	884511	CDS	AAF96828.1	884335	885717	-	transition	GCC->ACC	A->T	ns	conserved hypothetical protein	338
small	886003	Unknown	N/A	N/A	N/A	N/A	transition	C->T	N/A	nc	N/A	287
small	889925	Unknown	N/A	N/A	N/A	N/A	transversion	C->G	N/A	nc	N/A	338
small	891030	CDS	AAF96835.1	890252	891217	+	transition	CGC->CAC	R->H	ns	sensory box/GGDEF family protein	230
small	891486	CDS	AAF96836.1	891369	892130	+	transversion	CTC->ATC	L->I	ns	transcriptional regulator, DeoR family	66
small	891520	CDS	AAF96836.1	891369	892130	+	transition	CGC->CAC	R->H	ns	transcriptional regulator, DeoR family	81
small	892880	CDS	AAF96838.1	892854	893132	+	transition	GTT->GTC	V->V	s	hypothetical protein	262
small	894742	CDS	AAF96840.1	894358	895932	-	transversion	TTC->TTA	F->L	ns	maltose ABC transporter, permease protein	334
small	899996	Unknown	N/A	N/A	N/A	N/A	transition	G->A	N/A	nc	N/A	132
small	901006	CDS	AAF96847.1	900938	901258	+	transition	GGC->GGT	G->G	s	conserved hypothetical protein	293
small	905393	CDS	AAF96852.1	904819	905838	+	transition	CGA->CAA	R->Q	ns	GGDEF family protein	299
small	905631	CDS	AAF96852.1	904819	905838	+	transition	GCA->GCG	A->A	s	GGDEF family protein	243
small	906604	Unknown	N/A	N/A	N/A	N/A	transversion	G->T	N/A	nc	N/A	233
small	908465	Unknown	N/A	N/A	N/A	N/A	transversion	G->T	N/A	nc	N/A	179
small	914691	CDS	AAF96861.1	914405	915595	+	transversion	CTG->CAG	L->Q	ns	GGDEF family protein	230
small	922470	CDS	AAF96871.1	921797	924157	-	transversion	GTT->GGT	V->G	ns	ATP-dependent protease LA-related protein	281
small	928541	CDS	AAF96876.1	928325	928969	-	transversion	ATT->ATA	I->I	s	hypothetical protein	120
small	934650	CDS	AAF96881.1	934153	937032	+	transition	CGC->CGT	R->R	s	oxidoreductase/iron-sulfur cluster-binding protein	394
small	936647	CDS	AAF96881.1	934153	937032	+	transversion	GAT->GCT	D->A	ns	oxidoreductase/iron-sulfur cluster-binding protein	224
small	948800	CDS	AAF96890.1	948320	949300	-	transition	CGC->CGT	R->R	s	hypothetical protein	157
small	954892	CDS	AAF96896.1	954302	954931	-	transition	GTA->ATA	V->I	ns	conserved hypothetical protein	379
small	958483	Unknown	N/A	N/A	N/A	N/A	transversion	T->A	N/A	nc	N/A	166
small	960232	CDS	AAF96905.1	960201	960320	+	transition	CCT->CTT	P->L	ns	hypothetical protein	362
small	962761	CDS	AAF96909.1	962575	963306	-	transition	GCG->GCA	A->A	s	conserved hypothetical protein	110
small	965446	CDS	AAF96912.1	965197	965598	-	transition	GAG->GAA	E->E	s	hypothetical protein	284
small	966936	CDS	AAF96914.1	966083	967441	-	transversion	CGT->CCT	R->P	ns	ada regulatory protein	158
small	967575	Unknown	N/A	N/A	N/A	N/A	transition	G->A	N/A	nc	N/A	251
small	969192	Unknown	N/A	N/A	N/A	N/A	transversion	A->C	N/A	nc	N/A	359
small	969533	CDS	AAF96917.1	969255	969614	+	transition	TTC->TTT	F->F	s	conserved hypothetical protein	236
small	969582	CDS	AAF96917.1	969255	969614	+	transition	GAC->AAC	D->N	ns	conserved hypothetical protein	134
small	970292	CDS	AAF96919.1	969824	971684	+	transition	GCA->ACA	A->T	ns	hypothetical protein	299
small	980997	Unknown	N/A	N/A	N/A	N/A	transversion	T->G	N/A	nc	N/A	304
small	981056	Unknown	N/A	N/A	N/A	N/A	transition	C->T	N/A	nc	N/A	380
small	981445	Unknown	N/A	N/A	N/A	N/A	transversion	G->T	N/A	nc	N/A	386
small	982736	CDS	AAF96928.1	982616	983992	-	transition	TGT->TGC	C->C	s	extracellular solute-binding protein, putative	268
small	983601	CDS	AAF96928.1	982616	983992	-	transition	TCA->TTA	S->L	ns	extracellular solute-binding protein, putative	379
small	983855	CDS	AAF96928.1	982616	983992	-	transversion	GCG->GCT	A->A	s	extracellular solute-binding protein, putative	192
small	985882	CDS	AAF96929.1	984001	986001	-	transition	GGT->GGC	G->G	s	methyl-accepting chemotaxis protein	88
small	988685	CDS	AAF96932.1	988598	989398	+	transition	TCC->CCC	S->P	ns	amino acid ABC transporter, permease protein	166
small	989171	CDS	AAF96932.1	988598	989398	+	transition	CCT->TCT	P->S	ns	amino acid ABC transporter, permease protein	28
small	990002	CDS	AAF96933.1	989434	990270	+	transition	GTA->GCA	V->A	ns	amino acid ABC transporter, periplasmic amino acid-binding protein	30
small	990478	CDS	AAF96934.1	990271	991167	+	transition	GGC->AGC	G->S	ns	amino acid ABC transporter, permease protein	379
small	1005542	CDS	AAF96950.1	1005430	1007742	-	transition	TCG->TTG	S->L	ns	methyl-accepting chemotaxis protein	73
small	1006860	CDS	AAF96950.1	1005430	1007742	-	transition	GGG->AGG	G->R	ns	methyl-accepting chemotaxis protein	243
small	1009112	CDS	AAF96952.1	1008999	1009904	+	transition	TCC->TCT	S->S	s	transcriptional regulator, LysR family	374
small	1010812	CDS	AAF96954.1	1010680	1011336	-	transition	GAA->GAG	E->E	s	3,4-dihydroxy-2-butanone 4-phosphate synthase	234
small	1011551	Unknown	N/A	N/A	N/A	N/A	transversion	A->C	N/A	nc	N/A	242
small	1012547	CDS	AAF96956.1	1011795	1013114	-	transition	GCG->ACG	A->T	ns	putrescine-ornithine antiporter	386
small	1016948	CDS	AAF96961.1	1016327	1017769	-	transition	GTC->GTT	V->V	s	aldehyde dehydrogenase	321
small	1017678	CDS	AAF96961.1	1016327	1017769	-	transition	AGG->AAG	R->K	ns	aldehyde dehydrogenase	77
small	1017930	Unknown	N/A	N/A	N/A	N/A	transition	G->A	N/A	nc	N/A	253
small	1018927	CDS	AAF96963.1	1018622	1020541	-	transition	GCG->ACG	A->T	ns	methyl-accepting chemotaxis protein	190
small	1021990	CDS	AAF96965.1	1021276	1022766	-	transversion	CGT->CGA	R->R	s	sodium/proline symporter	81
small	1024053	Unknown	N/A	N/A	N/A	N/A	transition	T->C	N/A	nc	N/A	3
small	1026763	Unknown	N/A	N/A	N/A	N/A	transition	T->C	N/A	nc	N/A	396
small	1027307	CDS	AAF96967.1	1027018	1027881	-	transition	CAG->CGG	Q->R	ns	transcriptional regulator, AraC/XylS family	142
small	1028098	Unknown	N/A	N/A	N/A	N/A	transition	A->G	N/A	nc	N/A	183
small	1030582	CDS	AAF96970.1	1029539	1031356	+	transversion	AAC->AAA	N->K	ns	conserved hypothetical protein	190
small	1030839	CDS	AAF96970.1	1029539	1031356	+	transversion	GCG->GAG	A->E	ns	conserved hypothetical protein	142
small	1031667	CDS	AAF96971.1	1031456	1032415	+	transversion	GGA->GCA	G->A	ns	transcriptional regulator, LuxR family	189
small	1034396	CDS	AAF96973.1	1033249	1034694	+	transition	GTC->GCC	V->A	ns	secretion protein, HlyD family	3
small	1035965	CDS	AAF96975.1	1035371	1036535	+	transition	CGC->TGC	R->C	ns	hypothetical protein	189
small	1036657	CDS	AAF96976.1	1036574	1037281	+	transition	AGC->AGT	S->S	s	conserved hypothetical protein	166
small	1037634	CDS	AAF96977.1	1037296	1039410	+	transition	ATG->ATA	M->I	ns	toxin secretion ATP-binding protein	338
small	1038775	CDS	AAF96977.1	1037296	1039410	+	transversion	CAT->AAT	H->N	ns	toxin secretion ATP-binding protein	379
small	1039338	CDS	AAF96977.1	1037296	1039410	+	transition	TGC->TGT	C->C	s	toxin secretion ATP-binding protein	297
small	1040257	CDS	AAF96978.1	1039545	1041215	-	transition	GAT->GGT	D->G	ns	conserved hypothetical protein	190
small	1041474	CDS	AAF96979.1	1041474	1043180	-	transition	TGA->TGG	*->W	ns	response regulator	166
small	1042164	CDS	AAF96979.1	1041474	1043180	-	transversion	GAG->GAT	E->D	ns	response regulator	247
small	1043286	CDS	AAF96980.1	1043204	1043503	-	transition	GCG->GTG	A->V	ns	anti-sigma F factor antagonist, putative	280
small	1047773	CDS	AAF96984.1	1047232	1049268	-	transition	GCC->GTC	A->V	ns	methyl-accepting chemotaxis protein	6
small	1051653	CDS	AAF96987.1	1050276	1052438	-	transition	GAG->GAA	E->E	s	chemotaxis protein CheA	338
small	1052222	CDS	AAF96987.1	1050276	1052438	-	transition	CTC->TTC	L->F	ns	chemotaxis protein CheA	281
small	1054845	CDS	AAF96990.1	1053360	1054925	+	transition	GTC->ATC	V->I	ns	ABC transporter, periplasmic substrate-binding protein	291
small	1057375	CDS	AAF96993.1	1056586	1058046	+	transition	GAT->AAT	D->N	ns	ABC transporter, ATP-binding protein	386
small	1062216	CDS	AAF96997.1	1062171	1062452	-	transition	GCG->GCA	A->A	s	hypothetical protein	223
small	1063335	CDS	AAF96999.1	1062831	1063628	-	transition	TGT->TGC	C->C	s	oxidoreductase, short-chain dehydrogenase/reductase family	281
small	1063940	CDS	AAF97000.1	1063638	1064348	-	transversion	CGC->AGC	R->S	ns	hypothetical protein	19
small	1065068	CDS	AAF97001.1	1064364	1065887	-	transversion	GGC->CGC	G->R	ns	long-chain-fatty-acid--CoA ligase, putative	292
small	1066119	CDS	AAF97002.1	1065898	1066500	-	transversion	TTT->GTT	F->V	ns	thermostable hemolysin	75
small	1066129	CDS	AAF97002.1	1065898	1066500	-	transition	GTC->GTT	V->V	s	thermostable hemolysin	380
small	1067400	CDS	AAF97003.1	1066674	1068800	-	transition	CAA->CAG	Q->Q	s	conserved hypothetical protein	256
small	1067452	CDS	AAF97003.1	1066674	1068800	-	transversion	GTT->GGT	V->G	ns	conserved hypothetical protein	281
