# Supplementary material for: Changing Molecular Epidemiology of Vibrio cholerae Outbreaks in Shanghai, China
Source: mSystems. 2019 Nov 26;4(6):e00561-19. doi: 10.1128/mSystems.00561-19 (PMC6880041; doi:10.1128/mSystems.00561-19)
Supplement: TABLE S3 [file mSystems.00561-19-st003.xls]

## Sheet: 工作表1
Strain	date	stage	source	serotype	ctxA	Noroxin(NOR)	Ciprofloxacin(CIP)	amikacin(AK)	Rocephin(CRO)	Gentamicin(CN)	Paediatric Compound Sulfamethoxazole (Trimethoprim and Sulfamethoxazole)(SXT)	Doxycycline(DO)	Tetracycline(TE)	Nalidixic acid(NA)	chloroamphenicol(C)	Ampicillin(AMP)
EL2313	1992	non-conventional	patient	Ogawa	-	S	S	S	S	S	S	S	S	S	S	S
EL2338	1994	non-conventional	patient	O139	-	S	S	S	S	S	S	S	S	S	S	R
EL2398	1996	non-conventional	patient	Inaba	-	S	S	S	S	S	S	S	S	S	S	S
EL2403	1996	non-conventional	patient	O139	-	S	S	S	S	S	S	S	S	S	S	R
EL320	1974	pre-7th	patient	Ogawa	+	S	S	S	S	S	S	S	S	S	S	S
EL338	1974	pre-7th	patient	Ogawa	+	S	S	S	S	S	S	S	S	S	S	S
EL1-62	1962	stage1	patient	Ogawa	+	S	S	S	S	S	S	S	S	S	S	S
EL11-63	1963	stage1	patient	Ogawa	+	S	S	S	S	S	S	S	S	S	S	S
EL021-65	1965	stage1	patient	Ogawa	+	S	S	S	S	S	S	S	S	S	S	S
EL489	1975	stage1	patient	Ogawa	+	S	S	S	S	S	S	S	S	S	S	S
EL922	1977	stage1	patient	Ogawa	+	S	S	S	S	S	S	S	S	S	S	S
EL1192	1978	stage1	patient	Ogawa	+	S	S	S	S	S	S	S	S	S	S	S
EL1344	1979	stage1	patient	Ogawa	+	S	S	S	S	S	S	S	S	S	S	I
EL1358	1979	stage1	environment	Ogawa	+	S	S	S	S	S	S	S	S	S	S	S
EL1605	1980	stage1	patient	Ogawa	+	S	S	S	S	S	S	S	S	S	S	S
EL1409	1979	stage2	patient	Inaba	+	S	S	S	S	S	S	S	S	S	S	S
EL1824	1981	stage2	patient	Inaba	+	S	S	S	S	S	S	S	S	S	S	S
EL1825	1981	stage2	patient	Inaba	+	S	S	S	S	S	S	S	S	S	S	S
EL1848	1982	stage2	patient	Inaba	+	S	S	S	S	S	S	S	S	S	S	S
EL2066	1983	stage2	patient	Inaba	+	S	S	S	S	S	S	S	S	S	S	S
EL2092	1984	stage2	patient	Inaba	+	S	S	S	S	S	S	S	S	S	S	S
EL2152	1985	stage2	patient	Inaba	+	S	S	S	S	S	S	S	S	S	S	S
EL2201	1986	stage2	patient	Inaba	+	S	S	S	S	S	S	S	S	S	S	S
EL2247	1987	stage2	patient	Inaba	+	S	S	S	S	S	S	S	S	S	S	S
EL2266	1988	stage2	patient	Inaba	+	S	S	S	S	S	S	S	S	S	S	S
EL2281	1989	stage2	patient	Inaba	+	S	S	S	S	S	S	S	S	S	S	S
EL2300	1991	stage2	patient	Inaba	+	S	S	S	S	S	S	S	S	S	S	S
EL2311	1992	stage2	patient	Inaba	+	S	S	S	S	S	S	S	S	S	S	S
EL2312	1992	stage2	patient	Inaba	+	S	S	S	S	S	S	S	S	S	S	I
EL2314	1992	stage2	patient	Inaba	+	S	S	S	S	S	S	S	S	S	S	I
EL2315	1992	stage2	patient	Inaba	+	S	S	S	S	S	S	S	S	S	S	S
EL2322	1992	stage2	patient	Inaba	+	S	S	S	S	S	S	S	S	S	S	S
EL2321	1992	stage3	patient	Ogawa	+	S	S	S	S	S	S	S	S	S	S	S
EL2327	1994	stage3	patient	Ogawa	+	S	S	S	S	S	S	S	S	S	S	S
EL2335	1994	stage3	patient	Ogawa	+	S	S	S	S	S	S	S	S	S	S	S
EL2329	1994	stage4	environment	Ogawa	+	S	S	S	S	S	S	S	S	S	S	S
EL2344	1994	stage4	patient	Ogawa	+	S	S	S	S	S	S	S	S	S	S	S
EL2347	1994	stage4	patient	Ogawa	+	S	S	S	S	S	S	S	S	S	S	S
EL2348	1994	stage4	patient	Ogawa	+	S	S	S	S	S	S	S	S	S	S	I
EL2349	1994	stage4	patient	Ogawa	+	S	S	S	S	S	S	S	S	S	S	I
EL2351	1994	stage4	patient	Ogawa	+	S	S	S	S	S	S	S	S	S	S	S
EL2356	1994	stage4	patient	Ogawa	+	S	S	S	S	S	S	S	S	S	S	I
EL2382	1994	stage4	patient	Ogawa	+	S	S	S	S	S	S	S	S	S	S	S
EL2390	1996	stage4	patient	Ogawa	+	S	S	S	S	S	S	S	S	S	S	S
EL2391	1996	stage4	patient	Ogawa	+	S	S	S	S	S	S	S	S	S	S	S
EL2392	1996	stage4	patient	Ogawa	+	S	S	S	S	S	S	S	S	S	S	S
EL2393	1996	stage4	environment	Ogawa	+	S	S	S	S	S	S	S	S	S	S	S
EL2395	1996	stage4	patient	Ogawa	+	S	S	S	S	S	S	S	S	S	S	S
EL2396	1996	stage4	patient	Ogawa	+	S	S	S	S	S	S	S	S	S	S	S
EL2405	1996	stage4	patient	Ogawa	+	S	S	S	S	S	S	S	S	S	S	S
0539	2005	stage5	patient	O139	+	S	S	S	S	S	R	R	S	R	R	R
0542	2005	stage5	patient	O139	+	S	S	S	S	S	R	R	S	R	R	R
0604	2006	stage5	patient	O139	+	S	S	S	S	R	R	R	R	R	R	R
0606	2006	stage5	patient	O139	+	S	S	S	S	R	R	R	R	R	R	R
0820	2008	stage5	patient	O139	+	S	S	S	S	S	R	R	R	R	S	S
0902	2009	stage5	patient	O139	+	S	S	S	S	S	R	R	R	R	S	S
0910	2009	stage5	patient	O139	+	S	S	S	S	S	S	S	S	R	S	R
1009	2010	stage5	soft-shelled turtle	O139	+	S	S	S	S	S	S	S	R	R	R	S
EL2388	1994	stage5-solitary	patient	O139	+	S	S	S	S	S	R	S	S	S	I	S
0707	2007	wave3-solitary	patient	Inaba	+	S	S	S	S	S	R	S	S	R	S	S
